# Supplementary material for: Accessing a synthetic FeIIIMnIV core to model biological heterobimetallic active sites
Source: Chem Sci. 2023 Dec 27;15(8):2817–26. doi: 10.1039/d3sc04900k (PMC10882444; doi:10.1039/d3sc04900k)
Supplement: SC-015-D3SC04900K-s002 [file SC-015-D3SC04900K-s002.cif]

# Electronic Supplementary Material (ESI) for Chemical Science.
# This journal is © The Royal Society of Chemistry 2024

####################################################################### 
# 
# This file contains crystal structure data downloaded from the 
# Cambridge Structural Database (CSD) hosted by the Cambridge 
# Crystallographic Data Centre (CCDC).
# 
# Full information about CCDC data access policies and citation 
# guidelines are available at http://www.ccdc.cam.ac.uk/access/V1 
# 
# Audit and citation data items may have been added by the CCDC. 
# Please retain this information to preserve the provenance of 
# this file and to allow appropriate attribution of the data. 
# 
#######################################################################

data_asb628
_database_code_depnum_ccdc_archive 'CCDC 2287842'
loop_
_audit_author_name
_audit_author_address
'Joseph W. Ziller'
;University of California, Irvine
United States of America
;
_audit_update_record             
;
2023-08-10 deposited with the CCDC.	2023-12-26 downloaded from the CCDC.
;

_audit_creation_method           SHELXL-2014/7
_shelx_SHELXL_version_number     2014/7
_chemical_name_systematic        '[(TMTACN)Fe(II)-(OH)-Mn(III)poat]OTf'
_chemical_name_common            ?
_chemical_melting_point          ?
_chemical_formula_moiety         ?
_chemical_formula_sum            'C52 H64 F3 Fe Mn N7 O7 P3 S'
_chemical_formula_weight         1191.86

loop_
_atom_type_symbol
_atom_type_description
_atom_type_scat_dispersion_real
_atom_type_scat_dispersion_imag
_atom_type_scat_source
C C 0.0033 0.0016 'International Tables Vol C Tables 4.2.6.8 and 6.1.1.4'
H H 0.0000 0.0000 'International Tables Vol C Tables 4.2.6.8 and 6.1.1.4'
F F 0.0171 0.0103 'International Tables Vol C Tables 4.2.6.8 and 6.1.1.4'
Fe Fe 0.3463 0.8444 'International Tables Vol C Tables 4.2.6.8 and 6.1.1.4'
Mn Mn 0.3368 0.7283 'International Tables Vol C Tables 4.2.6.8 and 6.1.1.4'
N N 0.0061 0.0033 'International Tables Vol C Tables 4.2.6.8 and 6.1.1.4'
O O 0.0106 0.0060 'International Tables Vol C Tables 4.2.6.8 and 6.1.1.4'
P P 0.1023 0.0942 'International Tables Vol C Tables 4.2.6.8 and 6.1.1.4'
S S 0.1246 0.1234 'International Tables Vol C Tables 4.2.6.8 and 6.1.1.4'

_space_group_crystal_system      triclinic
_space_group_IT_number           2
_space_group_name_H-M_alt        'P -1'
_space_group_name_Hall           '-P 1'

_shelx_space_group_comment       
; 
The symmetry employed for this shelxl refinement is uniquely defined 
by the following loop, which should always be used as a source of 
symmetry information in preference to the above space-group names. 
They are only intended as comments. 
;

loop_
_space_group_symop_operation_xyz
'x, y, z'
'-x, -y, -z'

_cell_length_a                   14.8784(8)
_cell_length_b                   17.2401(9)
_cell_length_c                   21.4396(11)
_cell_angle_alpha                90.8210(10)
_cell_angle_beta                 90.3550(9)
_cell_angle_gamma                98.1446(9)
_cell_volume                     5443.2(5)
_cell_formula_units_Z            4
_cell_measurement_temperature    93(2)
_cell_measurement_reflns_used    9930
_cell_measurement_theta_min      2.23
_cell_measurement_theta_max      28.12

_exptl_crystal_description       plate
_exptl_crystal_colour            green
_exptl_crystal_density_meas      not_measured
_exptl_crystal_density_method    not_measured
_exptl_crystal_density_diffrn    1.454
_exptl_crystal_F_000             2480
_exptl_transmission_factor_min   ?
_exptl_transmission_factor_max   ?
_exptl_crystal_size_max          0.160
_exptl_crystal_size_mid          0.157
_exptl_crystal_size_min          0.098
_exptl_absorpt_coefficient_mu    0.693
_shelx_estimated_absorpt_T_min   0.897
_shelx_estimated_absorpt_T_max   0.935
_exptl_absorpt_correction_type   multi-scan
_exptl_absorpt_correction_T_min  0.6954
_exptl_absorpt_correction_T_max  0.7457
_exptl_absorpt_process_details   'Bruker SADABS 2014/5'
_exptl_absorpt_special_details   
; 
Reflections not merged 
78050 Corrected reflections written to file asb628s.hkl 
Estimated minimum and maximum transmission:  0.6954  0.7457 
The ratio (0.9325) of these values is more reliable than their absolute values 
Additional spherical absorption correction applied with mu*r =  0.2000 
Lambda/2 correction factor = 0.00150 
;
_diffrn_ambient_temperature      93(2)
_diffrn_radiation_wavelength     0.71073
_diffrn_radiation_type           MoK\a
_diffrn_source                   'fine-focus sealed tube'
_diffrn_measurement_device_type  'Bruker SMART APEX II CCD'
_diffrn_measurement_method       '\f and \w scans'
_diffrn_detector_area_resol_mean ?
_diffrn_reflns_number            71737
_diffrn_reflns_av_unetI/netI     0.0866
_diffrn_reflns_av_R_equivalents  0.0719
_diffrn_reflns_limit_h_min       -19
_diffrn_reflns_limit_h_max       19
_diffrn_reflns_limit_k_min       -22
_diffrn_reflns_limit_k_max       22
_diffrn_reflns_limit_l_min       -27
_diffrn_reflns_limit_l_max       27
_diffrn_reflns_theta_min         1.514
_diffrn_reflns_theta_max         27.103
_diffrn_reflns_theta_full        25.242
_diffrn_measured_fraction_theta_max 1.000
_diffrn_measured_fraction_theta_full 1.000
_diffrn_reflns_Laue_measured_fraction_max 1.000
_diffrn_reflns_Laue_measured_fraction_full 1.000
_diffrn_reflns_point_group_measured_fraction_max 1.000
_diffrn_reflns_point_group_measured_fraction_full 1.000
_reflns_number_total             24005
_reflns_number_gt                16338
_reflns_threshold_expression     'I > 2\s(I)'
_reflns_Friedel_coverage         0.000
_reflns_Friedel_fraction_max     .
_reflns_Friedel_fraction_full    .

_reflns_special_details          
; 
 Reflections were merged by SHELXL according to the crystal 
 class for the calculation of statistics and refinement. 
  
 _reflns_Friedel_fraction is defined as the number of unique 
 Friedel pairs measured divided by the number that would be 
 possible theoretically, ignoring centric projections and 
 systematic absences. 
;

_computing_data_collection       'Bruker APEX2 2014.11-0, 2014'
_computing_cell_refinement       'Bruker SAINT 8.34a, 2013'
_computing_data_reduction        'Bruker SAINT 8.34a, 2013'
_computing_structure_solution    'Bruker SHELXTL 2014/4'
_computing_structure_refinement  'SHELXL-2014/7 (Sheldrick, 2014)'
_computing_molecular_graphics    'Bruker SHELXTL'
_computing_publication_material  'Bruker SHELXTL'
_refine_special_details          
;
A green crystal of approximate dimensions 0.098 x 0.157 x 0.160 mm was mounted 
in a cryoloop and transferred to a Bruker SMART APEX II diffractometer system.  
The APEX2 program package was used to determine the unit-cell parameters and 
for data collection (120 sec/frame scan time).  The raw frame data was processed 
using SAINT and SADABS to yield the reflection data file.  Subsequent 
calculations were carried out using the SHELXTL program package.  There were no 
systematic absences nor any diffraction symmetry other than the Friedel condition.  
The centrosymmetric triclinic space group P-1 was assigned and later determined to 
be correct.

The structure was solved by direct methods and refined on F2 by full-matrix 
least-squares techniques.  The analytical scattering factors for neutral atoms 
were used throughout the analysis. Hydrogen atoms H(1) and H(8) were located from a 
difference-Fourier map and refined (x,y,z and Uiso).  The remaining hydrogen atoms 
were included using a riding model.  There were two molecules of the formula-unit 
present (Z = 4).  Several atoms were disordered and included using multiple components 
with partial site-occupancy-factors.

Least-squares analysis yielded wR2 = 0.0978 and Goof = 1.001 for 1369 variables 
refined against 24005 data (0.78 \%A), R1 = 0.0474 for those 16338 data with 
I > 2.0sigma(I).
;
_refine_ls_structure_factor_coef Fsqd
_refine_ls_matrix_type           full
_refine_ls_weighting_scheme      calc
_refine_ls_weighting_details     
'w=1/[\s^2^(Fo^2^)+(0.0338P)^2^+1.1325P] where P=(Fo^2^+2Fc^2^)/3'
_atom_sites_solution_primary     direct
_atom_sites_solution_secondary   difmap
_atom_sites_solution_hydrogens   mixed
_refine_ls_hydrogen_treatment    mixed
_refine_ls_extinction_method     none
_refine_ls_extinction_coef       ?
_refine_ls_number_reflns         24005
_refine_ls_number_parameters     1369
_refine_ls_number_restraints     2
_refine_ls_R_factor_all          0.0881
_refine_ls_R_factor_gt           0.0474
_refine_ls_wR_factor_ref         0.0978
_refine_ls_wR_factor_gt          0.0855
_refine_ls_goodness_of_fit_ref   1.001
_refine_ls_restrained_S_all      1.001
_refine_ls_shift/su_max          0.002
_refine_ls_shift/su_mean         0.000

# start Validation Reply Form
_vrf_PLAT201_asb628              
;
PROBLEM: Isotropic non-H Atoms in Main Residue(s) .......         12 Report
RESPONSE: ...Several disordered atoms were refined using isotrpoic displacement
parameters.
;
# end Validation Reply Form 

loop_
_atom_site_label
_atom_site_type_symbol
_atom_site_fract_x
_atom_site_fract_y
_atom_site_fract_z
_atom_site_U_iso_or_equiv
_atom_site_adp_type
_atom_site_occupancy
_atom_site_site_symmetry_order
_atom_site_calc_flag
_atom_site_refinement_flags_posn
_atom_site_refinement_flags_adp
_atom_site_refinement_flags_occupancy
_atom_site_disorder_assembly
_atom_site_disorder_group
Fe1 Fe 0.55954(3) 0.34269(2) 0.75211(2) 0.01095(9) Uani 1 1 d . . . . .
Mn1 Mn 0.76555(3) 0.30291(2) 0.80563(2) 0.00988(9) Uani 1 1 d . . . . .
P1 P 0.77662(5) 0.12886(4) 0.74360(3) 0.01247(15) Uani 1 1 d . . . . .
P2 P 0.75284(5) 0.47267(4) 0.73944(3) 0.01298(15) Uani 1 1 d . . . . .
P3 P 0.60365(5) 0.32457(4) 0.90558(3) 0.01125(15) Uani 1 1 d . . . . .
O1 O 0.66458(12) 0.27955(11) 0.75491(8) 0.0125(4) Uani 1 1 d D . . . .
H1 H 0.661(2) 0.2325(4) 0.7471(15) 0.033(10) Uiso 1 1 d D . . . .
O2 O 0.67728(12) 0.12836(10) 0.73115(9) 0.0163(4) Uani 1 1 d . . . . .
O3 O 0.65238(12) 0.44382(10) 0.73599(8) 0.0140(4) Uani 1 1 d . . . . .
O4 O 0.55378(12) 0.34562(10) 0.84830(8) 0.0131(4) Uani 1 1 d . . . . .
N1 N 0.88008(14) 0.32370(13) 0.86043(10) 0.0123(5) Uani 1 1 d . . . . .
N2 N 0.82354(14) 0.20846(12) 0.77953(10) 0.0127(5) Uani 1 1 d . . . . .
N3 N 0.80897(15) 0.41657(13) 0.77891(11) 0.0149(5) Uani 1 1 d . . . . .
N4 N 0.70542(14) 0.30711(13) 0.89198(10) 0.0132(5) Uani 1 1 d . . . . .
N5 N 0.52990(16) 0.33402(13) 0.64858(10) 0.0156(5) Uani 1 1 d . . . . .
N6 N 0.44445(16) 0.41058(15) 0.74630(10) 0.0203(6) Uani 1 1 d . . . . .
N7 N 0.44057(16) 0.24338(14) 0.74641(11) 0.0226(6) Uani 1 1 d . . . . .
C1 C 0.91417(18) 0.20542(16) 0.80679(13) 0.0149(6) Uani 1 1 d . . . . .
H1A H 0.9544 0.1861 0.7753 0.018 Uiso 1 1 calc R U . . .
H1B H 0.9094 0.1695 0.8426 0.018 Uiso 1 1 calc R U . . .
C2 C 0.95220(18) 0.28730(15) 0.82798(13) 0.0145(6) Uani 1 1 d . . . . .
H2A H 1.0042 0.2855 0.8567 0.017 Uiso 1 1 calc R U . . .
H2B H 0.9740 0.3190 0.7915 0.017 Uiso 1 1 calc R U . . .
C3 C 0.89914(19) 0.44749(16) 0.80439(14) 0.0196(7) Uani 1 1 d . . . . .
H3A H 0.9051 0.5052 0.8095 0.024 Uiso 1 1 calc R U . . .
H3B H 0.9471 0.4347 0.7758 0.024 Uiso 1 1 calc R U . . .
C4 C 0.90845(19) 0.40977(15) 0.86711(13) 0.0181(6) Uani 1 1 d . . . . .
H4A H 0.9723 0.4205 0.8818 0.022 Uiso 1 1 calc R U . . .
H4B H 0.8698 0.4319 0.8982 0.022 Uiso 1 1 calc R U . . .
C5 C 0.76936(19) 0.30987(18) 0.94532(13) 0.0191(7) Uani 1 1 d . . . . .
H5A H 0.7436 0.2736 0.9781 0.023 Uiso 1 1 calc R U . . .
H5B H 0.7807 0.3635 0.9634 0.023 Uiso 1 1 calc R U . . .
C6 C 0.85744(18) 0.28570(17) 0.92132(12) 0.0174(6) Uani 1 1 d . . . . .
H6A H 0.9071 0.3019 0.9518 0.021 Uiso 1 1 calc R U . . .
H6B H 0.8506 0.2280 0.9160 0.021 Uiso 1 1 calc R U . . .
C7 C 0.79607(18) 0.04846(15) 0.79370(13) 0.0136(6) Uani 1 1 d . . . . .
C8 C 0.7413(2) 0.03821(17) 0.84658(13) 0.0201(7) Uani 1 1 d . . . . .
H8A H 0.6931 0.0684 0.8518 0.024 Uiso 1 1 calc R U . . .
C9 C 0.7568(2) -0.01567(18) 0.89146(14) 0.0266(7) Uani 1 1 d . . . . .
H9 H 0.7190 -0.0226 0.9271 0.032 Uiso 1 1 calc R U . . .
C10 C 0.8272(2) -0.05924(18) 0.88438(14) 0.0278(8) Uani 1 1 d . . . . .
H10 H 0.8378 -0.0962 0.9151 0.033 Uiso 1 1 calc R U . . .
C11 C 0.8817(2) -0.04908(18) 0.83304(15) 0.0312(8) Uani 1 1 d . . . . .
H11 H 0.9302 -0.0790 0.8284 0.037 Uiso 1 1 calc R U . . .
C12 C 0.8667(2) 0.00445(17) 0.78769(14) 0.0234(7) Uani 1 1 d . . . . .
H12 H 0.9050 0.0109 0.7523 0.028 Uiso 1 1 calc R U . . .
C13 C 0.83751(18) 0.11670(16) 0.67206(12) 0.0145(6) Uani 1 1 d . . . . .
C14 C 0.82986(19) 0.04433(17) 0.64063(13) 0.0190(6) Uani 1 1 d . . . . .
H14 H 0.7942 -0.0001 0.6580 0.023 Uiso 1 1 calc R U . . .
C15 C 0.8736(2) 0.03675(18) 0.58453(14) 0.0233(7) Uani 1 1 d . . . . .
H15 H 0.8679 -0.0127 0.5636 0.028 Uiso 1 1 calc R U . . .
C16 C 0.9256(2) 0.10119(19) 0.55894(14) 0.0249(7) Uani 1 1 d . . . . .
H16 H 0.9564 0.0959 0.5207 0.030 Uiso 1 1 calc R U . . .
C17 C 0.9328(2) 0.17341(18) 0.58910(13) 0.0218(7) Uani 1 1 d . . . . .
H17 H 0.9678 0.2178 0.5712 0.026 Uiso 1 1 calc R U . . .
C18 C 0.88922(19) 0.18121(17) 0.64523(13) 0.0172(6) Uani 1 1 d . . . . .
H18 H 0.8946 0.2310 0.6656 0.021 Uiso 1 1 calc R U . . .
C19 C 0.7954(2) 0.48304(16) 0.66043(13) 0.0194(7) Uani 1 1 d . . . . .
C20 C 0.8629(2) 0.44017(19) 0.64035(15) 0.0279(8) Uani 1 1 d . . . . .
H20 H 0.8896 0.4083 0.6689 0.033 Uiso 1 1 calc R U . . .
C21 C 0.8914(2) 0.4441(2) 0.57843(17) 0.0442(10) Uani 1 1 d . . . . .
H21 H 0.9371 0.4148 0.5646 0.053 Uiso 1 1 calc R U . . .
C22 C 0.8521(3) 0.4913(2) 0.53697(17) 0.0490(11) Uani 1 1 d . . . . .
H22 H 0.8715 0.4940 0.4948 0.059 Uiso 1 1 calc R U . . .
C23 C 0.7863(3) 0.5338(2) 0.55606(15) 0.0418(10) Uani 1 1 d . . . . .
H23 H 0.7603 0.5659 0.5273 0.050 Uiso 1 1 calc R U . . .
C24 C 0.7574(2) 0.53000(18) 0.61724(14) 0.0286(8) Uani 1 1 d . . . . .
H24 H 0.7114 0.5595 0.6303 0.034 Uiso 1 1 calc R U . . .
C25 C 0.77181(18) 0.56984(15) 0.77572(12) 0.0137(6) Uani 1 1 d . . . . .
C26 C 0.79827(19) 0.64002(16) 0.74494(14) 0.0186(6) Uani 1 1 d . . . . .
H26 H 0.8084 0.6394 0.7012 0.022 Uiso 1 1 calc R U . . .
C27 C 0.8099(2) 0.71105(17) 0.77783(15) 0.0231(7) Uani 1 1 d . . . . .
H27 H 0.8272 0.7586 0.7564 0.028 Uiso 1 1 calc R U . . .
C28 C 0.7964(2) 0.71265(18) 0.84151(15) 0.0256(7) Uani 1 1 d . . . . .
H28 H 0.8049 0.7611 0.8639 0.031 Uiso 1 1 calc R U . . .
C29 C 0.7703(2) 0.64325(18) 0.87264(14) 0.0248(7) Uani 1 1 d . . . . .
H29 H 0.7609 0.6441 0.9164 0.030 Uiso 1 1 calc R U . . .
C30 C 0.7581(2) 0.57279(17) 0.83993(13) 0.0202(7) Uani 1 1 d . . . . .
H30 H 0.7400 0.5255 0.8616 0.024 Uiso 1 1 calc R U . . .
C31 C 0.60591(17) 0.40175(15) 0.96308(12) 0.0128(6) Uani 1 1 d . . . . .
C32 C 0.60231(18) 0.47854(16) 0.94416(13) 0.0159(6) Uani 1 1 d . . . . .
H32 H 0.5919 0.4886 0.9015 0.019 Uiso 1 1 calc R U . . .
C33 C 0.61381(19) 0.54008(17) 0.98708(13) 0.0198(7) Uani 1 1 d . . . . .
H33 H 0.6120 0.5921 0.9737 0.024 Uiso 1 1 calc R U . . .
C34 C 0.62802(19) 0.52555(17) 1.04946(14) 0.0200(7) Uani 1 1 d . . . . .
H34 H 0.6365 0.5678 1.0788 0.024 Uiso 1 1 calc R U . . .
C35 C 0.62985(18) 0.45005(16) 1.06927(13) 0.0171(6) Uani 1 1 d . . . . .
H35 H 0.6382 0.4402 1.1123 0.021 Uiso 1 1 calc R U . . .
C36 C 0.61952(18) 0.38867(16) 1.02636(13) 0.0164(6) Uani 1 1 d . . . . .
H36 H 0.6217 0.3368 1.0401 0.020 Uiso 1 1 calc R U . . .
C37 C 0.53864(18) 0.23854(15) 0.93922(12) 0.0122(6) Uani 1 1 d . . . . .
C38 C 0.45062(18) 0.24076(16) 0.96145(12) 0.0152(6) Uani 1 1 d . . . . .
H38 H 0.4281 0.2895 0.9649 0.018 Uiso 1 1 calc R U . . .
C39 C 0.3964(2) 0.17253(17) 0.97834(12) 0.0188(6) Uani 1 1 d . . . . .
H39 H 0.3369 0.1744 0.9935 0.023 Uiso 1 1 calc R U . . .
C40 C 0.4292(2) 0.10110(17) 0.97300(13) 0.0188(6) Uani 1 1 d . . . . .
H40 H 0.3913 0.0539 0.9830 0.023 Uiso 1 1 calc R U . . .
C41 C 0.5171(2) 0.09872(17) 0.95306(13) 0.0201(7) Uani 1 1 d . . . . .
H41 H 0.5401 0.0501 0.9509 0.024 Uiso 1 1 calc R U . . .
C42 C 0.57169(19) 0.16707(16) 0.93625(12) 0.0151(6) Uani 1 1 d . . . . .
H42 H 0.6320 0.1651 0.9226 0.018 Uiso 1 1 calc R U . . .
C43 C 0.6148(2) 0.33551(18) 0.61323(13) 0.0240(7) Uani 1 1 d . . . . .
H43A H 0.6557 0.3837 0.6236 0.036 Uiso 1 1 calc R U . . .
H43B H 0.6010 0.3338 0.5684 0.036 Uiso 1 1 calc R U . . .
H43C H 0.6440 0.2900 0.6242 0.036 Uiso 1 1 calc R U . . .
C46 C 0.4628(2) 0.48260(17) 0.78460(14) 0.0233(7) Uani 1 1 d . . . . .
H46A H 0.4731 0.4690 0.8280 0.035 Uiso 1 1 calc R U . . .
H46B H 0.4106 0.5114 0.7823 0.035 Uiso 1 1 calc R U . . .
H46C H 0.5169 0.5154 0.7690 0.035 Uiso 1 1 calc R U . . .
C49 C 0.4472(2) 0.18138(16) 0.79158(13) 0.0192(6) Uani 1 1 d . . . . .
H49A H 0.5060 0.1626 0.7873 0.029 Uiso 1 1 calc R U . . .
H49B H 0.3983 0.1379 0.7837 0.029 Uiso 1 1 calc R U . . .
H49C H 0.4416 0.2022 0.8339 0.029 Uiso 1 1 calc R U . . .
C44 C 0.4974(3) 0.4098(3) 0.6368(2) 0.0170(10) Uiso 0.7 1 d . . P A 1
H44A H 0.4770 0.4113 0.5928 0.020 Uiso 0.7 1 calc R U P A 1
H44B H 0.5478 0.4532 0.6437 0.020 Uiso 0.7 1 calc R U P A 1
C45 C 0.4191(3) 0.4212(3) 0.67987(19) 0.0190(9) Uiso 0.7 1 d . . P A 1
H45A H 0.4029 0.4745 0.6746 0.023 Uiso 0.7 1 calc R U P A 1
H45B H 0.3653 0.3829 0.6685 0.023 Uiso 0.7 1 calc R U P A 1
C47 C 0.3680(3) 0.3536(3) 0.7767(2) 0.0173(10) Uiso 0.7 1 d . . P A 1
H47A H 0.3821 0.3495 0.8216 0.021 Uiso 0.7 1 calc R U P A 1
H47B H 0.3103 0.3756 0.7733 0.021 Uiso 0.7 1 calc R U P A 1
C48 C 0.3548(3) 0.2715(2) 0.7473(2) 0.0191(9) Uiso 0.7 1 d . . P A 1
H48A H 0.3109 0.2360 0.7719 0.023 Uiso 0.7 1 calc R U P A 1
H48B H 0.3307 0.2732 0.7043 0.023 Uiso 0.7 1 calc R U P A 1
C50 C 0.4565(3) 0.2046(2) 0.68193(18) 0.0153(9) Uiso 0.7 1 d . . P A 1
H50A H 0.5127 0.1801 0.6838 0.018 Uiso 0.7 1 calc R U P A 1
H50B H 0.4052 0.1630 0.6722 0.018 Uiso 0.7 1 calc R U P A 1
C51 C 0.4647(3) 0.2653(3) 0.6307(2) 0.0174(11) Uiso 0.7 1 d . . P A 1
H51A H 0.4848 0.2418 0.5917 0.021 Uiso 0.7 1 calc R U P A 1
H51B H 0.4046 0.2817 0.6227 0.021 Uiso 0.7 1 calc R U P A 1
C44B C 0.4615(8) 0.3889(6) 0.6335(5) 0.018(2) Uiso 0.3 1 d . . P A 2
H44C H 0.4765 0.4131 0.5926 0.022 Uiso 0.3 1 calc R U P A 2
H44D H 0.4003 0.3581 0.6300 0.022 Uiso 0.3 1 calc R U P A 2
C45B C 0.4599(7) 0.4520(6) 0.6813(4) 0.020(2) Uiso 0.3 1 d . . P A 2
H45C H 0.4100 0.4827 0.6723 0.024 Uiso 0.3 1 calc R U P A 2
H45D H 0.5180 0.4879 0.6816 0.024 Uiso 0.3 1 calc R U P A 2
C47B C 0.3624(7) 0.3747(6) 0.7566(5) 0.021(3) Uiso 0.3 1 d . . P A 2
H47C H 0.3275 0.3685 0.7169 0.025 Uiso 0.3 1 calc R U P A 2
H47D H 0.3308 0.4067 0.7856 0.025 Uiso 0.3 1 calc R U P A 2
C48B C 0.3661(7) 0.2962(6) 0.7839(5) 0.018(2) Uiso 0.3 1 d . . P A 2
H48C H 0.3046 0.2657 0.7823 0.022 Uiso 0.3 1 calc R U P A 2
H48D H 0.3844 0.3033 0.8284 0.022 Uiso 0.3 1 calc R U P A 2
C50B C 0.4065(7) 0.2283(6) 0.6881(5) 0.027(2) Uiso 0.3 1 d . . P A 2
H50C H 0.3576 0.2603 0.6798 0.032 Uiso 0.3 1 calc R U P A 2
H50D H 0.3808 0.1723 0.6836 0.032 Uiso 0.3 1 calc R U P A 2
C51B C 0.4818(8) 0.2480(7) 0.6437(5) 0.021(3) Uiso 0.3 1 d . . P A 2
H51C H 0.4577 0.2380 0.6007 0.025 Uiso 0.3 1 calc R U P A 2
H51D H 0.5275 0.2124 0.6507 0.025 Uiso 0.3 1 calc R U P A 2
Fe2 Fe 0.39339(3) 0.82611(2) 0.74762(2) 0.01094(9) Uani 1 1 d . . . . .
Mn2 Mn 0.18981(3) 0.73341(2) 0.68955(2) 0.01082(9) Uani 1 1 d . . . . .
P4 P 0.19001(5) 0.55978(4) 0.74755(3) 0.01502(16) Uani 1 1 d . . . . .
P5 P 0.19264(5) 0.89759(4) 0.76764(3) 0.01360(16) Uani 1 1 d . . . . .
P6 P 0.35206(5) 0.80519(4) 0.59485(3) 0.01102(15) Uani 1 1 d . . . . .
O8 O 0.29498(13) 0.73386(11) 0.73583(9) 0.0149(4) Uani 1 1 d D . . . .
H8 H 0.298(3) 0.6880(7) 0.7442(17) 0.053(13) Uiso 1 1 d D . . . .
O9 O 0.29013(12) 0.58310(11) 0.75756(9) 0.0198(5) Uani 1 1 d . . . . .
O10 O 0.29329(12) 0.89463(10) 0.76969(8) 0.0140(4) Uani 1 1 d . . . . .
O11 O 0.40358(12) 0.83886(10) 0.65212(8) 0.0131(4) Uani 1 1 d . . . . .
N8 N 0.07127(15) 0.72675(13) 0.63868(10) 0.0142(5) Uani 1 1 d . . . . .
N9 N 0.14486(15) 0.61809(13) 0.70131(11) 0.0152(5) Uani 1 1 d . . . . .
N10 N 0.13474(15) 0.82120(13) 0.73493(10) 0.0144(5) Uani 1 1 d . . . . .
N11 N 0.24608(15) 0.77775(13) 0.60748(10) 0.0141(5) Uani 1 1 d . . . . .
N12 N 0.42001(16) 0.82225(14) 0.85177(11) 0.0194(6) Uani 1 1 d . . . . .
N13 N 0.50271(15) 0.92706(13) 0.75909(10) 0.0147(5) Uani 1 1 d . . . . .
N14 N 0.51920(16) 0.76292(14) 0.75243(11) 0.0210(6) Uani 1 1 d . . . . .
C53 C 0.05444(18) 0.59101(16) 0.67384(13) 0.0184(6) Uani 1 1 d . . . . .
H53A H 0.0065 0.5947 0.7051 0.022 Uiso 1 1 calc R U . . .
H53B H 0.0504 0.5358 0.6595 0.022 Uiso 1 1 calc R U . . .
C54 C 0.0425(2) 0.64324(16) 0.61942(13) 0.0196(7) Uani 1 1 d . . . . .
H54A H 0.0798 0.6294 0.5839 0.023 Uiso 1 1 calc R U . . .
H54B H -0.0219 0.6358 0.6059 0.023 Uiso 1 1 calc R U . . .
C55 C 0.04175(19) 0.82908(17) 0.71389(14) 0.0197(7) Uani 1 1 d . . . . .
H55A H 0.0433 0.8736 0.6851 0.024 Uiso 1 1 calc R U . . .
H55B H 0.0038 0.8390 0.7501 0.024 Uiso 1 1 calc R U . . .
C56 C 0.00241(19) 0.75352(16) 0.68088(13) 0.0180(6) Uani 1 1 d . . . . .
H56A H -0.0165 0.7127 0.7120 0.022 Uiso 1 1 calc R U . . .
H56B H -0.0519 0.7620 0.6564 0.022 Uiso 1 1 calc R U . . .
C57 C 0.17968(18) 0.77001(18) 0.55570(13) 0.0198(7) Uani 1 1 d . . . . .
H57A H 0.1776 0.7183 0.5347 0.024 Uiso 1 1 calc R U . . .
H57B H 0.1968 0.8113 0.5246 0.024 Uiso 1 1 calc R U . . .
C58 C 0.08805(19) 0.77829(18) 0.58343(13) 0.0211(7) Uani 1 1 d . . . . .
H58A H 0.0866 0.8335 0.5962 0.025 Uiso 1 1 calc R U . . .
H58B H 0.0397 0.7635 0.5518 0.025 Uiso 1 1 calc R U . . .
C59 C 0.16880(18) 0.46368(16) 0.71063(13) 0.0145(6) Uani 1 1 d . . . . .
C60 C 0.1956(2) 0.45889(17) 0.64831(14) 0.0219(7) Uani 1 1 d . . . . .
H60 H 0.2209 0.5053 0.6277 0.026 Uiso 1 1 calc R U . . .
C61 C 0.1860(2) 0.38809(18) 0.61624(14) 0.0251(7) Uani 1 1 d . . . . .
H61 H 0.2042 0.3860 0.5739 0.030 Uiso 1 1 calc R U . . .
C62 C 0.1495(2) 0.32004(18) 0.64615(14) 0.0242(7) Uani 1 1 d . . . . .
H62 H 0.1433 0.2711 0.6244 0.029 Uiso 1 1 calc R U . . .
C63 C 0.1224(2) 0.32331(17) 0.70724(14) 0.0215(7) Uani 1 1 d . . . . .
H63 H 0.0973 0.2766 0.7275 0.026 Uiso 1 1 calc R U . . .
C64 C 0.13143(18) 0.39477(16) 0.73946(13) 0.0162(6) Uani 1 1 d . . . . .
H64 H 0.1119 0.3965 0.7815 0.019 Uiso 1 1 calc R U . . .
C65 C 0.13515(19) 0.55617(16) 0.82293(13) 0.0181(6) Uani 1 1 d . . . . .
C66 C 0.1593(2) 0.50817(18) 0.87053(14) 0.0256(7) Uani 1 1 d . . . . .
H66 H 0.2005 0.4720 0.8621 0.031 Uiso 1 1 calc R U . . .
C67 C 0.1238(2) 0.5128(2) 0.92997(15) 0.0337(9) Uani 1 1 d . . . . .
H67 H 0.1400 0.4792 0.9616 0.040 Uiso 1 1 calc R U . . .
C68 C 0.0656(2) 0.5654(2) 0.94327(15) 0.0354(9) Uani 1 1 d . . . . .
H68 H 0.0423 0.5687 0.9842 0.042 Uiso 1 1 calc R U . . .
C69 C 0.0405(2) 0.61398(19) 0.89744(16) 0.0328(8) Uani 1 1 d . . . . .
H69 H -0.0002 0.6502 0.9068 0.039 Uiso 1 1 calc R U . . .
C70 C 0.0752(2) 0.60958(18) 0.83763(14) 0.0247(7) Uani 1 1 d . . . . .
H70 H 0.0580 0.6432 0.8063 0.030 Uiso 1 1 calc R U . . .
C71 C 0.15071(19) 0.91020(16) 0.84557(13) 0.0173(6) Uani 1 1 d . . . . .
C72 C 0.0926(2) 0.84986(18) 0.87306(13) 0.0225(7) Uani 1 1 d . . . . .
H72 H 0.0735 0.8028 0.8501 0.027 Uiso 1 1 calc R U . . .
C73 C 0.0622(2) 0.8578(2) 0.93395(15) 0.0309(8) Uani 1 1 d . . . . .
H73 H 0.0230 0.8163 0.9525 0.037 Uiso 1 1 calc R U . . .
C74 C 0.0898(2) 0.9267(2) 0.96723(15) 0.0378(9) Uani 1 1 d . . . . .
H74 H 0.0683 0.9328 1.0084 0.045 Uiso 1 1 calc R U . . .
C75 C 0.1483(3) 0.9864(2) 0.94093(15) 0.0376(9) Uani 1 1 d . . . . .
H75 H 0.1677 1.0331 0.9642 0.045 Uiso 1 1 calc R U . . .
C76 C 0.1785(2) 0.97821(19) 0.88064(14) 0.0271(7) Uani 1 1 d . . . . .
H76 H 0.2189 1.0195 0.8629 0.033 Uiso 1 1 calc R U . . .
C77 C 0.17271(19) 0.98179(16) 0.72340(13) 0.0160(6) Uani 1 1 d . . . . .
C78 C 0.1150(2) 1.03527(17) 0.73983(14) 0.0224(7) Uani 1 1 d . . . . .
H78 H 0.0876 1.0331 0.7798 0.027 Uiso 1 1 calc R U . . .
C79 C 0.0974(2) 1.09194(18) 0.69780(16) 0.0303(8) Uani 1 1 d . . . . .
H79 H 0.0580 1.1284 0.7093 0.036 Uiso 1 1 calc R U . . .
C80 C 0.1363(2) 1.09595(18) 0.63977(15) 0.0287(8) Uani 1 1 d . . . . .
H80 H 0.1231 1.1344 0.6112 0.034 Uiso 1 1 calc R U . . .
C81 C 0.1948(2) 1.04372(18) 0.62326(15) 0.0299(8) Uani 1 1 d . . . . .
H81 H 0.2230 1.0469 0.5836 0.036 Uiso 1 1 calc R U . . .
C82 C 0.2119(2) 0.98696(18) 0.66450(14) 0.0259(7) Uani 1 1 d . . . . .
H82 H 0.2512 0.9506 0.6525 0.031 Uiso 1 1 calc R U . . .
C83 C 0.36662(18) 0.87685(15) 0.53367(12) 0.0124(6) Uani 1 1 d . . . . .
C84 C 0.37893(19) 0.95627(16) 0.54942(13) 0.0169(6) Uani 1 1 d . . . . .
H84 H 0.3826 0.9723 0.5921 0.020 Uiso 1 1 calc R U . . .
C85 C 0.3858(2) 1.01220(17) 0.50314(14) 0.0221(7) Uani 1 1 d . . . . .
H85 H 0.3938 1.0663 0.5142 0.027 Uiso 1 1 calc R U . . .
C86 C 0.3810(2) 0.98952(18) 0.44126(14) 0.0218(7) Uani 1 1 d . . . . .
H86 H 0.3857 1.0281 0.4098 0.026 Uiso 1 1 calc R U . . .
C87 C 0.36936(19) 0.91094(18) 0.42444(13) 0.0213(7) Uani 1 1 d . . . . .
H87 H 0.3667 0.8955 0.3817 0.026 Uiso 1 1 calc R U . . .
C88 C 0.36164(19) 0.85480(17) 0.47091(13) 0.0176(6) Uani 1 1 d . . . . .
H88 H 0.3529 0.8008 0.4596 0.021 Uiso 1 1 calc R U . . .
C89 C 0.40560(18) 0.72336(15) 0.56685(12) 0.0122(6) Uani 1 1 d . . . . .
C90 C 0.49523(18) 0.73498(16) 0.54598(12) 0.0146(6) Uani 1 1 d . . . . .
H90 H 0.5251 0.7868 0.5402 0.018 Uiso 1 1 calc R U . . .
C91 C 0.54129(19) 0.67202(16) 0.53353(12) 0.0170(6) Uani 1 1 d . . . . .
H91 H 0.6022 0.6806 0.5193 0.020 Uiso 1 1 calc R U . . .
C92 C 0.4975(2) 0.59647(17) 0.54202(13) 0.0190(7) Uani 1 1 d . . . . .
H92 H 0.5293 0.5531 0.5350 0.023 Uiso 1 1 calc R U . . .
C93 C 0.40810(19) 0.58389(16) 0.56070(12) 0.0175(6) Uani 1 1 d . . . . .
H93 H 0.3780 0.5319 0.5652 0.021 Uiso 1 1 calc R U . . .
C94 C 0.36176(19) 0.64711(16) 0.57302(12) 0.0155(6) Uani 1 1 d . . . . .
H94 H 0.3001 0.6381 0.5857 0.019 Uiso 1 1 calc R U . . .
C95 C 0.3358(2) 0.8046(2) 0.88735(14) 0.0291(8) Uani 1 1 d . . . . .
H95A H 0.2981 0.8461 0.8811 0.044 Uiso 1 1 calc R U . . .
H95B H 0.3505 0.8016 0.9318 0.044 Uiso 1 1 calc R U . . .
H95C H 0.3026 0.7543 0.8729 0.044 Uiso 1 1 calc R U . . .
C98 C 0.4865(2) 0.99193(16) 0.71830(14) 0.0232(7) Uani 1 1 d . . . . .
H98A H 0.4878 0.9748 0.6746 0.035 Uiso 1 1 calc R U . . .
H98B H 0.5338 1.0368 0.7257 0.035 Uiso 1 1 calc R U . . .
H98C H 0.4269 1.0073 0.7275 0.035 Uiso 1 1 calc R U . . .
C101 C 0.5136(2) 0.69429(16) 0.71057(13) 0.0197(7) Uani 1 1 d . . . . .
H10A H 0.4623 0.6555 0.7226 0.030 Uiso 1 1 calc R U . . .
H10B H 0.5700 0.6712 0.7136 0.030 Uiso 1 1 calc R U . . .
H10C H 0.5049 0.7103 0.6675 0.030 Uiso 1 1 calc R U . . .
S1 S 0.16279(5) 0.25805(5) 0.96509(4) 0.01808(18) Uani 0.9 1 d . . P B 1
F1 F 0.08817(13) 0.15937(11) 0.87913(10) 0.0449(5) Uani 1 1 d . . . . .
F2 F 0.16647(14) 0.26368(14) 0.84311(9) 0.0408(6) Uani 0.9 1 d . . P B 1
F3 F 0.23410(12) 0.17230(11) 0.88237(8) 0.0352(5) Uani 1 1 d . . . . .
O5 O 0.16316(17) 0.19305(15) 1.00676(11) 0.0315(6) Uani 0.9 1 d . . P B 1
O6 O 0.24590(15) 0.31075(13) 0.96630(12) 0.0389(6) Uani 1 1 d . . . . .
O7 O 0.08090(14) 0.29386(13) 0.96542(10) 0.0295(5) Uani 1 1 d . . . . .
C52 C 0.1634(2) 0.2105(2) 0.88864(17) 0.0260(8) Uani 0.9 1 d . . P B 1
S2 S 0.81876(5) 0.77400(5) 0.52374(4) 0.02349(18) Uani 1 1 d . . . . .
F4 F 0.69915(13) 0.84736(12) 0.58145(9) 0.0385(5) Uani 1 1 d . . . . .
F5 F 0.71548(13) 0.73628(11) 0.62029(8) 0.0380(5) Uani 1 1 d . . . . .
F6 F 0.81741(12) 0.83665(10) 0.63670(8) 0.0308(4) Uani 1 1 d . . . . .
O12 O 0.74541(14) 0.74342(14) 0.48195(10) 0.0347(6) Uani 1 1 d . . . . .
O13 O 0.87191(16) 0.71713(14) 0.54583(12) 0.0444(7) Uani 1 1 d . . . . .
O14 O 0.86967(17) 0.84785(14) 0.50662(11) 0.0455(7) Uani 1 1 d . . . . .
C104 C 0.7603(2) 0.80022(18) 0.59355(14) 0.0231(7) Uani 1 1 d . . . . .
C96 C 0.4845(4) 0.8934(3) 0.8709(2) 0.0195(11) Uiso 0.6 1 d . . P C 1
H96A H 0.5462 0.8789 0.8757 0.023 Uiso 0.6 1 calc R U P C 1
H96B H 0.4660 0.9130 0.9117 0.023 Uiso 0.6 1 calc R U P C 1
C97 C 0.4868(4) 0.9577(3) 0.8233(2) 0.0172(12) Uiso 0.6 1 d . . P C 1
H97A H 0.4284 0.9790 0.8239 0.021 Uiso 0.6 1 calc R U P C 1
H97B H 0.5358 1.0008 0.8344 0.021 Uiso 0.6 1 calc R U P C 1
C99 C 0.5934(4) 0.9060(3) 0.7510(3) 0.0191(13) Uiso 0.6 1 d . . P C 1
H99A H 0.6236 0.9057 0.7922 0.023 Uiso 0.6 1 calc R U P C 1
H99B H 0.6298 0.9459 0.7252 0.023 Uiso 0.6 1 calc R U P C 1
C100 C 0.5902(3) 0.8255(3) 0.7197(2) 0.0155(10) Uiso 0.6 1 d . . P C 1
H10D H 0.6511 0.8088 0.7218 0.019 Uiso 0.6 1 calc R U P C 1
H10E H 0.5733 0.8289 0.6751 0.019 Uiso 0.6 1 calc R U P C 1
C102 C 0.5484(3) 0.7495(3) 0.8135(2) 0.0191(11) Uiso 0.6 1 d . . P C 1
H10F H 0.5981 0.7912 0.8264 0.023 Uiso 0.6 1 calc R U P C 1
H10G H 0.5717 0.6985 0.8150 0.023 Uiso 0.6 1 calc R U P C 1
C103 C 0.4694(4) 0.7491(3) 0.8572(2) 0.0185(12) Uiso 0.6 1 d . . P C 1
H10H H 0.4915 0.7460 0.9006 0.022 Uiso 0.6 1 calc R U P C 1
H10I H 0.4251 0.7016 0.8485 0.022 Uiso 0.6 1 calc R U P C 1
C96B C 0.4405(5) 0.9103(4) 0.8671(3) 0.0155(16) Uiso 0.4 1 d . . P C 2
H96C H 0.3866 0.9362 0.8581 0.019 Uiso 0.4 1 calc R U P C 2
H96D H 0.4567 0.9188 0.9118 0.019 Uiso 0.4 1 calc R U P C 2
C97B C 0.5192(6) 0.9439(5) 0.8267(3) 0.0157(18) Uiso 0.4 1 d . . P C 2
H97C H 0.5310 1.0014 0.8334 0.019 Uiso 0.4 1 calc R U P C 2
H97D H 0.5742 0.9221 0.8398 0.019 Uiso 0.4 1 calc R U P C 2
C99B C 0.5832(5) 0.8921(5) 0.7302(4) 0.018(2) Uiso 0.4 1 d . . P C 2
H99C H 0.5720 0.8846 0.6848 0.021 Uiso 0.4 1 calc R U P C 2
H99D H 0.6389 0.9305 0.7358 0.021 Uiso 0.4 1 calc R U P C 2
C10B C 0.5996(5) 0.8155(4) 0.7572(4) 0.0185(16) Uiso 0.4 1 d . . P C 2
H10J H 0.6487 0.7946 0.7342 0.022 Uiso 0.4 1 calc R U P C 2
H10K H 0.6184 0.8231 0.8015 0.022 Uiso 0.4 1 calc R U P C 2
C10C C 0.5005(5) 0.7200(4) 0.8195(3) 0.0176(16) Uiso 0.4 1 d . . P C 2
H10L H 0.4461 0.6797 0.8161 0.021 Uiso 0.4 1 calc R U P C 2
H10M H 0.5530 0.6935 0.8309 0.021 Uiso 0.4 1 calc R U P C 2
C10D C 0.4859(5) 0.7795(5) 0.8701(3) 0.0169(17) Uiso 0.4 1 d . . P C 2
H10N H 0.4675 0.7521 0.9093 0.020 Uiso 0.4 1 calc R U P C 2
H10O H 0.5433 0.8149 0.8783 0.020 Uiso 0.4 1 calc R U P C 2
S1B S 0.1696(5) 0.2946(5) 0.9413(4) 0.0182(17) Uiso 0.1 1 d . . P B 2
O5B O 0.1826(13) 0.3276(12) 0.8841(9) 0.023(5) Uiso 0.1 1 d . . P B 2
C52B C 0.145(2) 0.195(2) 0.9253(17) 0.027(8) Uiso 0.1 1 d . . P B 2
F2B F 0.1350(14) 0.1479(12) 0.9768(10) 0.042(5) Uiso 0.1 1 d . . P B 2

loop_
_atom_site_aniso_label
_atom_site_aniso_U_11
_atom_site_aniso_U_22
_atom_site_aniso_U_33
_atom_site_aniso_U_23
_atom_site_aniso_U_13
_atom_site_aniso_U_12
Fe1 0.0122(2) 0.0119(2) 0.0094(2) 0.00114(15) -0.00076(15) 0.00387(16)
Mn1 0.0093(2) 0.0097(2) 0.0108(2) -0.00088(16) -0.00115(16) 0.00204(16)
P1 0.0112(4) 0.0110(4) 0.0156(4) -0.0020(3) -0.0009(3) 0.0032(3)
P2 0.0154(4) 0.0104(4) 0.0127(4) 0.0013(3) 0.0000(3) 0.0004(3)
P3 0.0119(4) 0.0132(4) 0.0093(3) 0.0001(3) 0.0004(3) 0.0040(3)
O1 0.0123(10) 0.0097(10) 0.0160(10) -0.0032(8) -0.0025(8) 0.0044(8)
O2 0.0139(10) 0.0144(10) 0.0203(11) -0.0032(8) -0.0030(8) 0.0021(8)
O3 0.0146(10) 0.0119(10) 0.0159(10) 0.0028(8) -0.0032(8) 0.0029(8)
O4 0.0131(10) 0.0172(10) 0.0097(10) 0.0011(8) 0.0001(8) 0.0048(8)
N1 0.0092(12) 0.0137(12) 0.0137(12) -0.0020(9) -0.0011(9) 0.0013(9)
N2 0.0106(12) 0.0123(12) 0.0163(12) -0.0017(10) -0.0027(9) 0.0061(9)
N3 0.0113(12) 0.0115(12) 0.0215(13) 0.0044(10) -0.0030(10) 0.0005(10)
N4 0.0095(12) 0.0210(13) 0.0098(12) -0.0018(10) -0.0009(9) 0.0048(10)
N5 0.0220(14) 0.0131(12) 0.0120(12) -0.0009(10) -0.0013(10) 0.0042(10)
N6 0.0236(14) 0.0297(15) 0.0110(12) 0.0018(11) -0.0005(10) 0.0151(12)
N7 0.0202(14) 0.0249(14) 0.0216(14) 0.0069(11) -0.0063(11) -0.0010(11)
C1 0.0106(14) 0.0166(15) 0.0183(15) -0.0021(12) -0.0011(11) 0.0054(12)
C2 0.0095(14) 0.0165(15) 0.0174(15) -0.0004(12) -0.0013(11) 0.0015(12)
C3 0.0132(15) 0.0113(14) 0.0336(18) 0.0023(13) -0.0042(13) -0.0008(12)
C4 0.0153(15) 0.0130(14) 0.0254(16) -0.0059(12) -0.0048(12) 0.0007(12)
C5 0.0155(15) 0.0290(17) 0.0135(15) 0.0012(13) -0.0016(12) 0.0054(13)
C6 0.0150(15) 0.0269(17) 0.0108(14) 0.0019(12) -0.0018(11) 0.0049(13)
C7 0.0133(15) 0.0095(14) 0.0172(15) -0.0003(11) 0.0004(11) -0.0015(11)
C8 0.0173(16) 0.0205(16) 0.0223(16) -0.0018(13) 0.0002(13) 0.0022(13)
C9 0.0318(19) 0.0309(19) 0.0149(16) 0.0014(14) 0.0040(14) -0.0035(15)
C10 0.045(2) 0.0191(17) 0.0182(17) 0.0040(13) -0.0082(15) 0.0011(15)
C11 0.045(2) 0.0239(18) 0.0294(19) 0.0045(15) -0.0010(16) 0.0212(16)
C12 0.0261(18) 0.0243(17) 0.0226(17) 0.0032(14) 0.0051(13) 0.0126(14)
C13 0.0127(15) 0.0193(15) 0.0119(14) 0.0006(12) -0.0045(11) 0.0042(12)
C14 0.0192(16) 0.0168(15) 0.0212(16) -0.0018(13) 0.0006(12) 0.0032(12)
C15 0.0273(18) 0.0239(17) 0.0201(16) -0.0088(13) -0.0005(13) 0.0094(14)
C16 0.0194(17) 0.041(2) 0.0150(16) 0.0010(14) 0.0005(13) 0.0074(15)
C17 0.0218(17) 0.0252(17) 0.0179(16) 0.0059(13) -0.0021(13) 0.0007(13)
C18 0.0192(16) 0.0168(15) 0.0166(15) 0.0009(12) -0.0054(12) 0.0058(12)
C19 0.0212(16) 0.0175(15) 0.0162(15) -0.0034(12) 0.0024(12) -0.0086(13)
C20 0.0251(18) 0.0290(18) 0.0259(18) -0.0075(14) 0.0071(14) -0.0089(15)
C21 0.037(2) 0.050(2) 0.040(2) -0.025(2) 0.0201(18) -0.0122(19)
C22 0.063(3) 0.054(3) 0.021(2) -0.0036(19) 0.0085(19) -0.022(2)
C23 0.065(3) 0.038(2) 0.0168(18) 0.0035(16) -0.0020(18) -0.015(2)
C24 0.041(2) 0.0236(17) 0.0173(17) 0.0025(14) -0.0024(15) -0.0072(15)
C25 0.0132(15) 0.0124(14) 0.0153(15) -0.0007(11) -0.0025(11) 0.0012(11)
C26 0.0192(16) 0.0167(15) 0.0206(16) 0.0031(12) 0.0028(12) 0.0043(13)
C27 0.0231(17) 0.0105(15) 0.0352(19) 0.0017(13) 0.0039(14) 0.0008(13)
C28 0.0235(18) 0.0174(16) 0.0350(19) -0.0120(14) 0.0050(14) 0.0012(13)
C29 0.0297(19) 0.0252(17) 0.0188(16) -0.0069(13) 0.0042(14) 0.0019(14)
C30 0.0237(17) 0.0177(16) 0.0185(16) 0.0023(12) 0.0036(13) 0.0002(13)
C31 0.0086(14) 0.0147(14) 0.0147(14) -0.0025(11) 0.0024(11) 0.0011(11)
C32 0.0145(15) 0.0201(16) 0.0132(15) 0.0006(12) -0.0001(11) 0.0025(12)
C33 0.0224(17) 0.0135(15) 0.0237(17) -0.0001(13) 0.0007(13) 0.0026(12)
C34 0.0191(16) 0.0188(16) 0.0216(16) -0.0039(13) 0.0011(13) 0.0011(13)
C35 0.0161(15) 0.0216(16) 0.0135(15) -0.0022(12) 0.0012(12) 0.0027(12)
C36 0.0162(15) 0.0166(15) 0.0166(15) 0.0009(12) 0.0026(12) 0.0027(12)
C37 0.0145(15) 0.0146(14) 0.0073(13) -0.0013(11) -0.0009(11) 0.0020(12)
C38 0.0157(15) 0.0191(15) 0.0122(14) 0.0009(12) -0.0006(11) 0.0071(12)
C39 0.0160(15) 0.0290(17) 0.0116(15) 0.0033(13) -0.0016(12) 0.0035(13)
C40 0.0213(16) 0.0180(15) 0.0154(15) 0.0034(12) -0.0036(12) -0.0038(13)
C41 0.0288(18) 0.0172(16) 0.0143(15) -0.0018(12) -0.0056(13) 0.0043(13)
C42 0.0174(15) 0.0171(15) 0.0115(14) -0.0003(12) -0.0015(11) 0.0052(12)
C43 0.0263(18) 0.0278(18) 0.0161(16) -0.0053(13) 0.0011(13) -0.0017(14)
C46 0.0249(18) 0.0196(16) 0.0281(18) 0.0023(14) 0.0055(14) 0.0119(14)
C49 0.0239(17) 0.0154(15) 0.0177(16) 0.0015(12) -0.0028(13) 0.0011(13)
Fe2 0.0125(2) 0.0114(2) 0.00893(19) -0.00003(15) -0.00093(15) 0.00186(16)
Mn2 0.0097(2) 0.0109(2) 0.0120(2) 0.00083(17) -0.00161(16) 0.00208(17)
P4 0.0125(4) 0.0112(4) 0.0210(4) 0.0040(3) -0.0022(3) 0.0002(3)
P5 0.0152(4) 0.0125(4) 0.0139(4) -0.0002(3) 0.0020(3) 0.0046(3)
P6 0.0121(4) 0.0122(4) 0.0089(3) 0.0004(3) -0.0002(3) 0.0021(3)
O8 0.0150(11) 0.0119(11) 0.0172(11) 0.0011(9) -0.0054(8) 0.0003(8)
O9 0.0125(11) 0.0138(10) 0.0327(12) 0.0078(9) -0.0053(9) -0.0003(8)
O10 0.0143(10) 0.0129(10) 0.0152(10) -0.0023(8) 0.0006(8) 0.0040(8)
O11 0.0139(10) 0.0150(10) 0.0101(10) -0.0005(8) -0.0007(8) 0.0005(8)
N8 0.0112(12) 0.0156(12) 0.0157(12) 0.0022(10) -0.0006(10) 0.0019(10)
N9 0.0110(12) 0.0121(12) 0.0220(13) 0.0012(10) -0.0055(10) -0.0004(10)
N10 0.0127(12) 0.0141(12) 0.0174(13) -0.0017(10) 0.0007(10) 0.0054(10)
N11 0.0128(12) 0.0190(13) 0.0103(12) 0.0020(10) -0.0033(9) 0.0018(10)
N12 0.0234(14) 0.0198(13) 0.0140(13) 0.0032(10) -0.0005(10) -0.0014(11)
N13 0.0154(13) 0.0178(13) 0.0097(12) -0.0008(10) 0.0002(9) -0.0017(10)
N14 0.0193(14) 0.0227(14) 0.0216(14) -0.0054(11) -0.0091(11) 0.0062(11)
C53 0.0115(15) 0.0151(15) 0.0277(17) 0.0016(13) -0.0042(12) -0.0011(12)
C54 0.0159(16) 0.0207(16) 0.0224(16) -0.0038(13) -0.0065(12) 0.0045(13)
C55 0.0138(15) 0.0208(16) 0.0258(17) -0.0044(13) 0.0002(13) 0.0078(13)
C56 0.0123(15) 0.0211(16) 0.0210(16) 0.0003(13) 0.0007(12) 0.0041(12)
C57 0.0130(15) 0.0308(18) 0.0153(15) 0.0021(13) -0.0038(12) 0.0019(13)
C58 0.0160(16) 0.0254(17) 0.0219(16) 0.0083(13) -0.0069(12) 0.0027(13)
C59 0.0096(14) 0.0158(15) 0.0185(15) 0.0031(12) -0.0031(11) 0.0026(11)
C60 0.0240(17) 0.0162(16) 0.0250(17) 0.0078(13) 0.0046(13) 0.0003(13)
C61 0.0316(19) 0.0259(18) 0.0183(16) 0.0042(14) 0.0051(14) 0.0048(15)
C62 0.0274(18) 0.0185(16) 0.0259(18) -0.0027(13) 0.0024(14) 0.0007(14)
C63 0.0220(17) 0.0148(15) 0.0266(17) 0.0029(13) 0.0040(13) -0.0018(13)
C64 0.0127(15) 0.0159(15) 0.0198(16) 0.0039(12) 0.0018(12) 0.0003(12)
C65 0.0151(15) 0.0191(16) 0.0177(15) -0.0018(12) -0.0050(12) -0.0058(12)
C66 0.0254(18) 0.0251(17) 0.0231(17) 0.0031(14) -0.0101(14) -0.0077(14)
C67 0.036(2) 0.041(2) 0.0177(18) 0.0063(15) -0.0099(15) -0.0163(17)
C68 0.038(2) 0.041(2) 0.0201(18) -0.0089(16) 0.0020(15) -0.0195(18)
C69 0.031(2) 0.0272(19) 0.035(2) -0.0138(16) 0.0070(16) -0.0100(15)
C70 0.0253(18) 0.0220(17) 0.0240(17) -0.0002(14) 0.0011(14) -0.0062(14)
C71 0.0190(16) 0.0176(15) 0.0172(15) 0.0018(12) 0.0031(12) 0.0085(13)
C72 0.0259(18) 0.0244(17) 0.0190(16) 0.0027(13) 0.0049(13) 0.0095(14)
C73 0.0259(19) 0.041(2) 0.0281(19) 0.0092(16) 0.0086(15) 0.0101(16)
C74 0.047(2) 0.051(2) 0.0183(18) -0.0037(17) 0.0102(16) 0.0151(19)
C75 0.051(2) 0.038(2) 0.0236(19) -0.0101(16) 0.0010(17) 0.0083(18)
C76 0.0331(19) 0.0287(18) 0.0191(17) -0.0024(14) 0.0030(14) 0.0028(15)
C77 0.0174(15) 0.0120(14) 0.0190(15) 0.0022(12) 0.0004(12) 0.0035(12)
C78 0.0256(18) 0.0195(16) 0.0239(17) -0.0010(13) 0.0068(14) 0.0087(13)
C79 0.033(2) 0.0190(17) 0.044(2) 0.0053(15) 0.0079(16) 0.0176(15)
C80 0.032(2) 0.0205(17) 0.035(2) 0.0100(15) 0.0005(15) 0.0080(15)
C81 0.042(2) 0.0249(18) 0.0249(18) 0.0066(14) 0.0083(15) 0.0115(16)
C82 0.036(2) 0.0211(17) 0.0244(17) 0.0068(14) 0.0127(14) 0.0165(15)
C83 0.0123(14) 0.0128(14) 0.0124(14) 0.0038(11) 0.0014(11) 0.0017(11)
C84 0.0197(16) 0.0190(15) 0.0129(15) 0.0001(12) -0.0001(12) 0.0056(12)
C85 0.0282(18) 0.0150(15) 0.0233(17) 0.0044(13) -0.0006(13) 0.0031(13)
C86 0.0234(17) 0.0246(17) 0.0192(16) 0.0117(13) 0.0046(13) 0.0084(14)
C87 0.0202(17) 0.0333(18) 0.0125(15) 0.0011(13) -0.0034(12) 0.0115(14)
C88 0.0189(16) 0.0199(16) 0.0151(15) -0.0012(12) 0.0005(12) 0.0061(13)
C89 0.0146(15) 0.0153(14) 0.0069(13) 0.0013(11) -0.0024(11) 0.0031(12)
C90 0.0168(15) 0.0158(15) 0.0111(14) -0.0005(11) -0.0007(11) 0.0023(12)
C91 0.0174(16) 0.0225(16) 0.0118(14) -0.0024(12) -0.0020(12) 0.0054(13)
C92 0.0259(17) 0.0188(16) 0.0147(15) -0.0035(12) -0.0038(13) 0.0115(13)
C93 0.0251(17) 0.0140(15) 0.0130(15) 0.0005(12) -0.0015(12) 0.0019(13)
C94 0.0158(15) 0.0182(15) 0.0123(14) -0.0002(12) -0.0003(11) 0.0016(12)
C95 0.0290(19) 0.045(2) 0.0165(16) 0.0088(15) 0.0042(14) 0.0164(16)
C98 0.0243(17) 0.0146(15) 0.0294(18) 0.0017(13) -0.0060(14) -0.0017(13)
C101 0.0231(17) 0.0185(16) 0.0188(16) -0.0006(13) -0.0036(13) 0.0077(13)
S1 0.0162(4) 0.0208(5) 0.0174(4) -0.0018(4) -0.0015(3) 0.0033(4)
F1 0.0335(12) 0.0396(12) 0.0613(14) -0.0203(11) -0.0242(10) 0.0074(10)
F2 0.0437(14) 0.0679(16) 0.0186(11) 0.0182(11) 0.0081(10) 0.0331(12)
F3 0.0351(11) 0.0439(12) 0.0320(11) -0.0122(9) -0.0102(9) 0.0255(10)
O5 0.0372(16) 0.0394(16) 0.0205(14) 0.0139(12) 0.0044(11) 0.0126(13)
O6 0.0227(13) 0.0318(13) 0.0589(17) -0.0164(12) -0.0008(12) -0.0055(10)
O7 0.0221(12) 0.0409(14) 0.0283(13) 0.0001(10) 0.0016(10) 0.0142(10)
C52 0.022(2) 0.036(2) 0.022(2) -0.0018(17) -0.0020(16) 0.0127(17)
S2 0.0161(4) 0.0308(4) 0.0235(4) -0.0037(3) 0.0028(3) 0.0032(3)
F4 0.0352(12) 0.0495(13) 0.0367(12) -0.0034(10) -0.0051(9) 0.0277(10)
F5 0.0410(12) 0.0423(12) 0.0268(11) 0.0097(9) 0.0052(9) -0.0083(10)
F6 0.0308(11) 0.0319(11) 0.0300(10) -0.0085(8) -0.0073(8) 0.0071(8)
O12 0.0208(12) 0.0608(17) 0.0215(12) -0.0087(11) 0.0005(10) 0.0029(11)
O13 0.0345(15) 0.0382(15) 0.0641(18) -0.0184(13) -0.0165(13) 0.0206(12)
O14 0.0482(16) 0.0422(15) 0.0404(15) 0.0036(12) 0.0196(12) -0.0148(13)
C104 0.0230(17) 0.0225(17) 0.0247(17) 0.0012(14) -0.0042(14) 0.0062(14)

_geom_special_details            
; 
 All esds (except the esd in the dihedral angle between two l.s. planes) 
 are estimated using the full covariance matrix.  The cell esds are taken 
 into account individually in the estimation of esds in distances, angles 
 and torsion angles; correlations between esds in cell parameters are only 
 used when they are defined by crystal symmetry.  An approximate (isotropic) 
 treatment of cell esds is used for estimating esds involving l.s. planes. 
;

loop_
_geom_bond_atom_site_label_1
_geom_bond_atom_site_label_2
_geom_bond_distance
_geom_bond_site_symmetry_2
_geom_bond_publ_flag
Fe1 O1 2.0284(18) . ?
Fe1 O4 2.0647(17) . ?
Fe1 O3 2.0995(18) . ?
Fe1 N6 2.211(2) . ?
Fe1 N5 2.259(2) . ?
Fe1 N7 2.283(2) . ?
Fe1 Mn1 3.4287(6) . ?
Mn1 O1 1.8430(18) . ?
Mn1 N2 2.022(2) . ?
Mn1 N1 2.050(2) . ?
Mn1 N3 2.065(2) . ?
Mn1 N4 2.066(2) . ?
P1 O2 1.4991(19) . ?
P1 N2 1.630(2) . ?
P1 C13 1.811(3) . ?
P1 C7 1.820(3) . ?
P2 O3 1.5080(19) . ?
P2 N3 1.610(2) . ?
P2 C19 1.814(3) . ?
P2 C25 1.821(3) . ?
P3 O4 1.5062(18) . ?
P3 N4 1.613(2) . ?
P3 C31 1.797(3) . ?
P3 C37 1.813(3) . ?
N1 C6 1.488(3) . ?
N1 C4 1.489(3) . ?
N1 C2 1.489(3) . ?
N2 C1 1.474(3) . ?
N3 C3 1.471(3) . ?
N4 C5 1.479(3) . ?
N5 C51 1.465(5) . ?
N5 C43 1.474(4) . ?
N5 C44 1.481(5) . ?
N5 C44B 1.521(10) . ?
N5 C51B 1.555(11) . ?
N6 C47B 1.310(11) . ?
N6 C46 1.470(4) . ?
N6 C45 1.492(5) . ?
N6 C47 1.548(5) . ?
N6 C45B 1.578(10) . ?
N7 C50B 1.354(10) . ?
N7 C48 1.427(5) . ?
N7 C49 1.466(3) . ?
N7 C50 1.561(5) . ?
N7 C48B 1.727(10) . ?
C1 C2 1.507(4) . ?
C3 C4 1.516(4) . ?
C5 C6 1.521(4) . ?
C7 C12 1.386(4) . ?
C7 C8 1.399(4) . ?
C8 C9 1.388(4) . ?
C9 C10 1.380(4) . ?
C10 C11 1.369(4) . ?
C11 C12 1.389(4) . ?
C13 C18 1.393(4) . ?
C13 C14 1.399(4) . ?
C14 C15 1.385(4) . ?
C15 C16 1.383(4) . ?
C16 C17 1.385(4) . ?
C17 C18 1.384(4) . ?
C19 C20 1.396(4) . ?
C19 C24 1.406(4) . ?
C20 C21 1.395(4) . ?
C21 C22 1.393(6) . ?
C22 C23 1.365(5) . ?
C23 C24 1.382(4) . ?
C25 C30 1.394(4) . ?
C25 C26 1.395(4) . ?
C26 C27 1.393(4) . ?
C27 C28 1.382(4) . ?
C28 C29 1.386(4) . ?
C29 C30 1.383(4) . ?
C31 C36 1.397(4) . ?
C31 C32 1.398(4) . ?
C32 C33 1.386(4) . ?
C33 C34 1.385(4) . ?
C34 C35 1.379(4) . ?
C35 C36 1.383(4) . ?
C37 C42 1.391(4) . ?
C37 C38 1.402(4) . ?
C38 C39 1.383(4) . ?
C39 C40 1.391(4) . ?
C40 C41 1.385(4) . ?
C41 C42 1.386(4) . ?
C44 C45 1.524(6) . ?
C47 C48 1.527(6) . ?
C50 C51 1.521(6) . ?
C44B C45B 1.487(14) . ?
C47B C48B 1.491(14) . ?
C50B C51B 1.481(15) . ?
Fe2 O8 2.0153(19) . ?
Fe2 O11 2.0667(18) . ?
Fe2 O10 2.0805(18) . ?
Fe2 N13 2.217(2) . ?
Fe2 N12 2.269(2) . ?
Fe2 N14 2.298(2) . ?
Fe2 Mn2 3.4357(6) . ?
Mn2 O8 1.8467(19) . ?
Mn2 N9 2.026(2) . ?
Mn2 N10 2.056(2) . ?
Mn2 N8 2.056(2) . ?
Mn2 N11 2.063(2) . ?
P4 O9 1.500(2) . ?
P4 N9 1.630(2) . ?
P4 C59 1.812(3) . ?
P4 C65 1.813(3) . ?
P5 O10 1.5060(19) . ?
P5 N10 1.616(2) . ?
P5 C77 1.804(3) . ?
P5 C71 1.808(3) . ?
P6 O11 1.5079(18) . ?
P6 N11 1.606(2) . ?
P6 C83 1.808(3) . ?
P6 C89 1.813(3) . ?
N8 C56 1.488(3) . ?
N8 C58 1.492(3) . ?
N8 C54 1.494(3) . ?
N9 C53 1.476(3) . ?
N10 C55 1.478(3) . ?
N11 C57 1.473(3) . ?
N12 C10D 1.366(8) . ?
N12 C95 1.468(4) . ?
N12 C96 1.497(5) . ?
N12 C96B 1.536(7) . ?
N12 C103 1.552(6) . ?
N13 C99 1.457(6) . ?
N13 C98 1.475(3) . ?
N13 C97B 1.486(7) . ?
N13 C97 1.501(5) . ?
N13 C99B 1.544(8) . ?
N14 C10B 1.398(7) . ?
N14 C102 1.411(5) . ?
N14 C101 1.467(3) . ?
N14 C100 1.575(5) . ?
N14 C10C 1.635(7) . ?
C53 C54 1.509(4) . ?
C55 C56 1.514(4) . ?
C57 C58 1.515(4) . ?
C59 C64 1.393(4) . ?
C59 C60 1.401(4) . ?
C60 C61 1.381(4) . ?
C61 C62 1.388(4) . ?
C62 C63 1.376(4) . ?
C63 C64 1.393(4) . ?
C65 C66 1.400(4) . ?
C65 C70 1.404(4) . ?
C66 C67 1.388(4) . ?
C67 C68 1.369(5) . ?
C68 C69 1.383(5) . ?
C69 C70 1.390(4) . ?
C71 C76 1.395(4) . ?
C71 C72 1.395(4) . ?
C72 C73 1.395(4) . ?
C73 C74 1.386(5) . ?
C74 C75 1.379(5) . ?
C75 C76 1.383(4) . ?
C77 C78 1.389(4) . ?
C77 C82 1.393(4) . ?
C78 C79 1.389(4) . ?
C79 C80 1.374(4) . ?
C80 C81 1.382(4) . ?
C81 C82 1.377(4) . ?
C83 C88 1.391(4) . ?
C83 C84 1.392(4) . ?
C84 C85 1.388(4) . ?
C85 C86 1.376(4) . ?
C86 C87 1.383(4) . ?
C87 C88 1.393(4) . ?
C89 C94 1.391(4) . ?
C89 C90 1.398(4) . ?
C90 C91 1.387(4) . ?
C91 C92 1.386(4) . ?
C92 C93 1.381(4) . ?
C93 C94 1.393(4) . ?
S1 O6 1.427(2) . ?
S1 O7 1.442(2) . ?
S1 O5 1.444(2) . ?
S1 C52 1.823(4) . ?
F1 C52 1.336(4) . ?
F1 C52B 1.37(3) . ?
F2 C52 1.345(4) . ?
F3 C52 1.324(4) . ?
F3 C52B 1.70(4) . ?
O6 S1B 1.245(8) . ?
O7 S1B 1.419(8) . ?
S2 O13 1.428(2) . ?
S2 O14 1.440(2) . ?
S2 O12 1.443(2) . ?
S2 C104 1.819(3) . ?
F4 C104 1.330(3) . ?
F5 C104 1.343(3) . ?
F6 C104 1.340(3) . ?
C96 C97 1.514(7) . ?
C99 C100 1.527(7) . ?
C102 C103 1.507(7) . ?
C96B C97B 1.513(10) . ?
C99B C10B 1.501(10) . ?
C10C C10D 1.521(10) . ?
S1B O5B 1.36(2) . ?
S1B C52B 1.74(3) . ?
C52B F2B 1.37(4) . ?

loop_
_geom_angle_atom_site_label_1
_geom_angle_atom_site_label_2
_geom_angle_atom_site_label_3
_geom_angle
_geom_angle_site_symmetry_1
_geom_angle_site_symmetry_3
_geom_angle_publ_flag
O1 Fe1 O4 91.05(7) . . ?
O1 Fe1 O3 89.15(7) . . ?
O4 Fe1 O3 100.65(7) . . ?
O1 Fe1 N6 178.42(8) . . ?
O4 Fe1 N6 90.47(8) . . ?
O3 Fe1 N6 91.01(8) . . ?
O1 Fe1 N5 98.88(8) . . ?
O4 Fe1 N5 166.49(8) . . ?
O3 Fe1 N5 88.69(8) . . ?
N6 Fe1 N5 79.55(8) . . ?
O1 Fe1 N7 99.98(8) . . ?
O4 Fe1 N7 91.48(8) . . ?
O3 Fe1 N7 164.72(8) . . ?
N6 Fe1 N7 79.54(9) . . ?
N5 Fe1 N7 77.87(8) . . ?
O1 Fe1 Mn1 26.26(5) . . ?
O4 Fe1 Mn1 73.42(5) . . ?
O3 Fe1 Mn1 74.01(5) . . ?
N6 Fe1 Mn1 155.09(7) . . ?
N5 Fe1 Mn1 118.94(6) . . ?
N7 Fe1 Mn1 118.86(6) . . ?
O1 Mn1 N2 95.50(8) . . ?
O1 Mn1 N1 177.06(9) . . ?
N2 Mn1 N1 81.56(9) . . ?
O1 Mn1 N3 99.94(9) . . ?
N2 Mn1 N3 125.03(9) . . ?
N1 Mn1 N3 81.91(9) . . ?
O1 Mn1 N4 100.76(8) . . ?
N2 Mn1 N4 120.34(9) . . ?
N1 Mn1 N4 80.75(8) . . ?
N3 Mn1 N4 107.98(9) . . ?
O1 Mn1 Fe1 29.14(6) . . ?
N2 Mn1 Fe1 124.60(6) . . ?
N1 Mn1 Fe1 153.79(6) . . ?
N3 Mn1 Fe1 83.18(6) . . ?
N4 Mn1 Fe1 83.54(6) . . ?
O2 P1 N2 112.81(11) . . ?
O2 P1 C13 111.26(12) . . ?
N2 P1 C13 108.93(12) . . ?
O2 P1 C7 111.22(12) . . ?
N2 P1 C7 105.72(12) . . ?
C13 P1 C7 106.55(12) . . ?
O3 P2 N3 113.36(11) . . ?
O3 P2 C19 108.19(12) . . ?
N3 P2 C19 110.70(13) . . ?
O3 P2 C25 109.65(12) . . ?
N3 P2 C25 107.90(12) . . ?
C19 P2 C25 106.85(13) . . ?
O4 P3 N4 113.73(11) . . ?
O4 P3 C31 109.31(12) . . ?
N4 P3 C31 110.06(12) . . ?
O4 P3 C37 108.04(11) . . ?
N4 P3 C37 109.23(12) . . ?
C31 P3 C37 106.17(12) . . ?
Mn1 O1 Fe1 124.60(10) . . ?
P2 O3 Fe1 140.50(11) . . ?
P3 O4 Fe1 141.75(11) . . ?
C6 N1 C4 112.5(2) . . ?
C6 N1 C2 111.0(2) . . ?
C4 N1 C2 109.8(2) . . ?
C6 N1 Mn1 107.03(16) . . ?
C4 N1 Mn1 109.32(16) . . ?
C2 N1 Mn1 107.09(15) . . ?
C1 N2 P1 115.72(17) . . ?
C1 N2 Mn1 114.88(16) . . ?
P1 N2 Mn1 128.32(12) . . ?
C3 N3 P2 119.87(18) . . ?
C3 N3 Mn1 112.64(16) . . ?
P2 N3 Mn1 127.33(13) . . ?
C5 N4 P3 117.98(18) . . ?
C5 N4 Mn1 114.33(16) . . ?
P3 N4 Mn1 126.48(12) . . ?
C51 N5 C43 110.7(3) . . ?
C51 N5 C44 114.0(3) . . ?
C43 N5 C44 106.1(3) . . ?
C43 N5 C44B 121.5(5) . . ?
C43 N5 C51B 105.5(5) . . ?
C44B N5 C51B 108.9(7) . . ?
C51 N5 Fe1 113.3(2) . . ?
C43 N5 Fe1 110.48(17) . . ?
C44 N5 Fe1 101.8(2) . . ?
C44B N5 Fe1 108.3(4) . . ?
C51B N5 Fe1 99.9(5) . . ?
C47B N6 C46 110.4(5) . . ?
C46 N6 C45 115.9(3) . . ?
C46 N6 C47 109.3(2) . . ?
C45 N6 C47 108.5(3) . . ?
C47B N6 C45B 116.1(7) . . ?
C46 N6 C45B 96.0(4) . . ?
C47B N6 Fe1 118.7(5) . . ?
C46 N6 Fe1 110.47(18) . . ?
C45 N6 Fe1 110.5(2) . . ?
C47 N6 Fe1 101.1(2) . . ?
C45B N6 Fe1 102.6(4) . . ?
C50B N7 C49 122.5(5) . . ?
C48 N7 C49 113.2(3) . . ?
C48 N7 C50 110.8(3) . . ?
C49 N7 C50 104.4(2) . . ?
C50B N7 C48B 106.0(6) . . ?
C49 N7 C48B 100.9(4) . . ?
C50B N7 Fe1 114.1(5) . . ?
C48 N7 Fe1 112.3(2) . . ?
C49 N7 Fe1 113.35(17) . . ?
C50 N7 Fe1 101.87(19) . . ?
C48B N7 Fe1 94.2(4) . . ?
N2 C1 C2 107.6(2) . . ?
N1 C2 C1 109.3(2) . . ?
N3 C3 C4 107.5(2) . . ?
N1 C4 C3 109.0(2) . . ?
N4 C5 C6 107.8(2) . . ?
N1 C6 C5 109.3(2) . . ?
C12 C7 C8 118.5(3) . . ?
C12 C7 P1 125.3(2) . . ?
C8 C7 P1 115.7(2) . . ?
C9 C8 C7 120.5(3) . . ?
C10 C9 C8 120.0(3) . . ?
C11 C10 C9 119.8(3) . . ?
C10 C11 C12 120.7(3) . . ?
C7 C12 C11 120.4(3) . . ?
C18 C13 C14 118.5(3) . . ?
C18 C13 P1 120.0(2) . . ?
C14 C13 P1 121.4(2) . . ?
C15 C14 C13 120.8(3) . . ?
C16 C15 C14 120.0(3) . . ?
C15 C16 C17 119.9(3) . . ?
C18 C17 C16 120.3(3) . . ?
C17 C18 C13 120.5(3) . . ?
C20 C19 C24 118.7(3) . . ?
C20 C19 P2 120.1(2) . . ?
C24 C19 P2 121.1(2) . . ?
C21 C20 C19 120.1(3) . . ?
C22 C21 C20 119.6(4) . . ?
C23 C22 C21 120.9(3) . . ?
C22 C23 C24 119.9(4) . . ?
C23 C24 C19 120.8(3) . . ?
C30 C25 C26 118.3(3) . . ?
C30 C25 P2 115.9(2) . . ?
C26 C25 P2 125.8(2) . . ?
C27 C26 C25 120.5(3) . . ?
C28 C27 C26 120.3(3) . . ?
C27 C28 C29 119.8(3) . . ?
C30 C29 C28 120.0(3) . . ?
C29 C30 C25 121.2(3) . . ?
C36 C31 C32 118.3(2) . . ?
C36 C31 P3 121.7(2) . . ?
C32 C31 P3 119.8(2) . . ?
C33 C32 C31 120.6(3) . . ?
C34 C33 C32 119.9(3) . . ?
C35 C34 C33 120.4(3) . . ?
C34 C35 C36 119.8(3) . . ?
C35 C36 C31 121.0(3) . . ?
C42 C37 C38 119.0(3) . . ?
C42 C37 P3 119.7(2) . . ?
C38 C37 P3 120.8(2) . . ?
C39 C38 C37 120.5(3) . . ?
C38 C39 C40 119.8(3) . . ?
C41 C40 C39 120.0(3) . . ?
C40 C41 C42 120.2(3) . . ?
C41 C42 C37 120.3(3) . . ?
N5 C44 C45 110.8(3) . . ?
N6 C45 C44 110.7(3) . . ?
C48 C47 N6 113.6(3) . . ?
N7 C48 C47 108.5(3) . . ?
C51 C50 N7 110.7(3) . . ?
N5 C51 C50 110.8(3) . . ?
C45B C44B N5 112.9(8) . . ?
C44B C45B N6 106.8(7) . . ?
N6 C47B C48B 110.4(8) . . ?
C47B C48B N7 113.6(7) . . ?
N7 C50B C51B 107.6(9) . . ?
C50B C51B N5 114.6(8) . . ?
O8 Fe2 O11 90.53(7) . . ?
O8 Fe2 O10 88.51(8) . . ?
O11 Fe2 O10 102.09(7) . . ?
O8 Fe2 N13 179.03(8) . . ?
O11 Fe2 N13 88.65(8) . . ?
O10 Fe2 N13 92.16(8) . . ?
O8 Fe2 N12 101.24(8) . . ?
O11 Fe2 N12 165.69(8) . . ?
O10 Fe2 N12 86.48(8) . . ?
N13 Fe2 N12 79.50(8) . . ?
O8 Fe2 N14 100.40(8) . . ?
O11 Fe2 N14 92.54(8) . . ?
O10 Fe2 N14 162.84(8) . . ?
N13 Fe2 N14 79.13(9) . . ?
N12 Fe2 N14 77.46(9) . . ?
O8 Fe2 Mn2 25.92(5) . . ?
O11 Fe2 Mn2 75.42(5) . . ?
O10 Fe2 Mn2 71.79(5) . . ?
N13 Fe2 Mn2 153.99(6) . . ?
N12 Fe2 Mn2 118.48(6) . . ?
N14 Fe2 Mn2 121.30(6) . . ?
O8 Mn2 N9 95.22(9) . . ?
O8 Mn2 N10 100.09(9) . . ?
N9 Mn2 N10 123.12(9) . . ?
O8 Mn2 N8 177.03(9) . . ?
N9 Mn2 N8 81.82(9) . . ?
N10 Mn2 N8 81.77(9) . . ?
O8 Mn2 N11 99.05(9) . . ?
N9 Mn2 N11 123.00(9) . . ?
N10 Mn2 N11 108.11(9) . . ?
N8 Mn2 N11 82.49(9) . . ?
O8 Mn2 Fe2 28.49(6) . . ?
N9 Mn2 Fe2 123.63(6) . . ?
N10 Mn2 Fe2 84.94(6) . . ?
N8 Mn2 Fe2 154.45(6) . . ?
N11 Mn2 Fe2 81.05(6) . . ?
O9 P4 N9 113.38(11) . . ?
O9 P4 C59 109.81(12) . . ?
N9 P4 C59 105.69(12) . . ?
O9 P4 C65 108.38(12) . . ?
N9 P4 C65 110.37(13) . . ?
C59 P4 C65 109.13(13) . . ?
O10 P5 N10 113.57(11) . . ?
O10 P5 C77 108.52(12) . . ?
N10 P5 C77 107.55(12) . . ?
O10 P5 C71 110.12(12) . . ?
N10 P5 C71 109.40(13) . . ?
C77 P5 C71 107.47(13) . . ?
O11 P6 N11 113.17(11) . . ?
O11 P6 C83 108.96(12) . . ?
N11 P6 C83 110.51(12) . . ?
O11 P6 C89 107.70(11) . . ?
N11 P6 C89 110.47(12) . . ?
C83 P6 C89 105.72(12) . . ?
Mn2 O8 Fe2 125.59(10) . . ?
P5 O10 Fe2 144.02(11) . . ?
P6 O11 Fe2 137.15(11) . . ?
C56 N8 C58 111.6(2) . . ?
C56 N8 C54 110.0(2) . . ?
C58 N8 C54 111.4(2) . . ?
C56 N8 Mn2 106.66(16) . . ?
C58 N8 Mn2 108.55(16) . . ?
C54 N8 Mn2 108.45(16) . . ?
C53 N9 P4 118.73(18) . . ?
C53 N9 Mn2 114.52(17) . . ?
P4 N9 Mn2 125.74(12) . . ?
C55 N10 P5 116.67(18) . . ?
C55 N10 Mn2 113.81(16) . . ?
P5 N10 Mn2 124.93(13) . . ?
C57 N11 P6 120.69(18) . . ?
C57 N11 Mn2 112.24(17) . . ?
P6 N11 Mn2 126.35(12) . . ?
C10D N12 C95 113.0(4) . . ?
C95 N12 C96 117.6(3) . . ?
C10D N12 C96B 114.7(5) . . ?
C95 N12 C96B 98.3(3) . . ?
C95 N12 C103 106.0(3) . . ?
C96 N12 C103 108.8(3) . . ?
C10D N12 Fe2 116.4(3) . . ?
C95 N12 Fe2 112.20(18) . . ?
C96 N12 Fe2 108.9(2) . . ?
C96B N12 Fe2 100.2(3) . . ?
C103 N12 Fe2 102.2(2) . . ?
C99 N13 C98 111.9(3) . . ?
C98 N13 C97B 118.5(4) . . ?
C99 N13 C97 113.4(4) . . ?
C98 N13 C97 103.5(3) . . ?
C98 N13 C99B 105.9(3) . . ?
C97B N13 C99B 110.5(5) . . ?
C99 N13 Fe2 113.3(3) . . ?
C98 N13 Fe2 110.90(16) . . ?
C97B N13 Fe2 109.2(3) . . ?
C97 N13 Fe2 103.2(2) . . ?
C99B N13 Fe2 100.3(3) . . ?
C10B N14 C101 120.2(4) . . ?
C102 N14 C101 114.1(3) . . ?
C102 N14 C100 110.4(3) . . ?
C101 N14 C100 103.4(3) . . ?
C10B N14 C10C 108.5(4) . . ?
C101 N14 C10C 100.4(3) . . ?
C10B N14 Fe2 112.0(3) . . ?
C102 N14 Fe2 114.3(2) . . ?
C101 N14 Fe2 113.44(17) . . ?
C100 N14 Fe2 99.5(2) . . ?
C10C N14 Fe2 99.1(3) . . ?
N9 C53 C54 107.1(2) . . ?
N8 C54 C53 109.2(2) . . ?
N10 C55 C56 108.0(2) . . ?
N8 C56 C55 110.0(2) . . ?
N11 C57 C58 107.2(2) . . ?
N8 C58 C57 109.9(2) . . ?
C64 C59 C60 118.0(3) . . ?
C64 C59 P4 125.6(2) . . ?
C60 C59 P4 116.3(2) . . ?
C61 C60 C59 121.3(3) . . ?
C60 C61 C62 119.7(3) . . ?
C63 C62 C61 120.1(3) . . ?
C62 C63 C64 120.3(3) . . ?
C63 C64 C59 120.6(3) . . ?
C66 C65 C70 117.8(3) . . ?
C66 C65 P4 121.8(2) . . ?
C70 C65 P4 119.9(2) . . ?
C67 C66 C65 120.7(3) . . ?
C68 C67 C66 120.4(3) . . ?
C67 C68 C69 120.4(3) . . ?
C68 C69 C70 119.7(3) . . ?
C69 C70 C65 120.9(3) . . ?
C76 C71 C72 118.4(3) . . ?
C76 C71 P5 121.3(2) . . ?
C72 C71 P5 120.1(2) . . ?
C71 C72 C73 120.7(3) . . ?
C74 C73 C72 119.5(3) . . ?
C75 C74 C73 120.4(3) . . ?
C74 C75 C76 120.0(3) . . ?
C75 C76 C71 121.0(3) . . ?
C78 C77 C82 118.4(3) . . ?
C78 C77 P5 126.1(2) . . ?
C82 C77 P5 115.1(2) . . ?
C77 C78 C79 120.0(3) . . ?
C80 C79 C78 120.9(3) . . ?
C79 C80 C81 119.6(3) . . ?
C82 C81 C80 119.8(3) . . ?
C81 C82 C77 121.3(3) . . ?
C88 C83 C84 118.8(2) . . ?
C88 C83 P6 121.7(2) . . ?
C84 C83 P6 119.4(2) . . ?
C85 C84 C83 120.3(3) . . ?
C86 C85 C84 120.2(3) . . ?
C85 C86 C87 120.6(3) . . ?
C86 C87 C88 119.2(3) . . ?
C83 C88 C87 120.9(3) . . ?
C94 C89 C90 118.8(3) . . ?
C94 C89 P6 120.0(2) . . ?
C90 C89 P6 120.7(2) . . ?
C91 C90 C89 121.0(3) . . ?
C92 C91 C90 119.3(3) . . ?
C93 C92 C91 120.4(3) . . ?
C92 C93 C94 120.3(3) . . ?
C89 C94 C93 120.1(3) . . ?
O6 S1 O7 115.86(14) . . ?
O6 S1 O5 113.17(16) . . ?
O7 S1 O5 115.23(14) . . ?
O6 S1 C52 103.30(16) . . ?
O7 S1 C52 104.74(14) . . ?
O5 S1 C52 102.29(17) . . ?
F3 C52 F1 107.9(3) . . ?
F3 C52 F2 108.3(3) . . ?
F1 C52 F2 107.0(3) . . ?
F3 C52 S1 111.6(2) . . ?
F1 C52 S1 111.2(3) . . ?
F2 C52 S1 110.7(2) . . ?
O13 S2 O14 115.18(16) . . ?
O13 S2 O12 114.80(14) . . ?
O14 S2 O12 115.67(15) . . ?
O13 S2 C104 102.92(15) . . ?
O14 S2 C104 102.31(14) . . ?
O12 S2 C104 103.27(13) . . ?
F4 C104 F6 107.0(2) . . ?
F4 C104 F5 106.7(2) . . ?
F6 C104 F5 107.0(2) . . ?
F4 C104 S2 112.4(2) . . ?
F6 C104 S2 112.4(2) . . ?
F5 C104 S2 111.0(2) . . ?
N12 C96 C97 111.7(4) . . ?
N13 C97 C96 110.8(4) . . ?
N13 C99 C100 111.5(4) . . ?
C99 C100 N14 111.0(4) . . ?
N14 C102 C103 108.9(4) . . ?
C102 C103 N12 113.8(4) . . ?
C97B C96B N12 107.3(5) . . ?
N13 C97B C96B 113.2(6) . . ?
C10B C99B N13 114.6(6) . . ?
N14 C10B C99B 108.4(6) . . ?
C10D C10C N14 110.6(5) . . ?
N12 C10D C10C 109.9(6) . . ?
O6 S1B O5B 102.6(10) . . ?
O6 S1B O7 131.6(6) . . ?
O5B S1B O7 114.5(10) . . ?
O6 S1B C52B 110.9(12) . . ?
O5B S1B C52B 104.2(16) . . ?
O7 S1B C52B 89.6(13) . . ?
F2B C52B F1 108(3) . . ?
F2B C52B F3 109(2) . . ?
F1 C52B F3 88.0(19) . . ?
F2B C52B S1B 115(2) . . ?
F1 C52B S1B 127(2) . . ?
F3 C52B S1B 105.1(19) . . ?

loop_
_geom_hbond_atom_site_label_D
_geom_hbond_atom_site_label_H
_geom_hbond_atom_site_label_A
_geom_hbond_distance_DH
_geom_hbond_distance_HA
_geom_hbond_distance_DA
_geom_hbond_angle_DHA
_geom_hbond_site_symmetry_A
O1 H1 O2 0.820(2) 1.873(7) 2.682(3) 169(3) .
O8 H8 O9 0.820(2) 1.823(6) 2.638(3) 173(4) .

_refine_diff_density_max         0.506
_refine_diff_density_min         -0.456
_refine_diff_density_rms         0.083

_shelx_res_file                  
; 
  
    asb628.res created by SHELXL-2014/7 
  
  
TITL asb628 in P-1 
CELL 0.71073  14.87840  17.24010  21.43960  90.8210  90.3550  98.1446 
ZERR    4.00   0.00080   0.00090   0.00110   0.0010   0.0009   0.0009 
LATT 1 
SFAC C H F Fe Mn N O P S 
UNIT 208 256 12 4 4 28 28 12 4 
SIZE 0.098 0.157 0.16 
TEMP -180.00 
  
OMIT 0 1 0 
OMIT 1 0 0 
  
SHEL 100 0.78 
  
L.S. 10 
FMAP 2 
PLAN 10 
  
BIND FE1 MN1 
BIND FE2 MN2 
  
DFIX 0.82 0.002 O1 H1 
DFIX 0.82 0.002 O8 H8 
  
HTAB O1 O2 
HTAB O8 O9 
  
acta 
  
WGHT    0.033800    1.132500 
FVAR       0.06517 
FE1   4    0.559538    0.342695    0.752107    11.00000    0.01217    0.01194 = 
         0.00938    0.00114   -0.00076    0.00387 
MN1   5    0.765546    0.302911    0.805626    11.00000    0.00932    0.00970 = 
         0.01079   -0.00088   -0.00115    0.00204 
P1    8    0.776617    0.128857    0.743599    11.00000    0.01118    0.01099 = 
         0.01564   -0.00200   -0.00092    0.00324 
P2    8    0.752844    0.472672    0.739444    11.00000    0.01542    0.01044 = 
         0.01270    0.00133   -0.00003    0.00037 
P3    8    0.603654    0.324574    0.905584    11.00000    0.01191    0.01323 = 
         0.00925    0.00013    0.00040    0.00402 
O1    7    0.664585    0.279548    0.754911    11.00000    0.01234    0.00973 = 
         0.01605   -0.00323   -0.00253    0.00442 
H1    2    0.660848    0.232513    0.747089    11.00000    0.03262 
O2    7    0.677277    0.128365    0.731149    11.00000    0.01394    0.01440 = 
         0.02030   -0.00324   -0.00300    0.00209 
O3    7    0.652378    0.443819    0.735986    11.00000    0.01458    0.01186 = 
         0.01593    0.00283   -0.00323    0.00294 
O4    7    0.553776    0.345616    0.848296    11.00000    0.01315    0.01716 = 
         0.00973    0.00111    0.00011    0.00477 
N1    6    0.880077    0.323703    0.860428    11.00000    0.00916    0.01374 = 
         0.01370   -0.00204   -0.00108    0.00135 
N2    6    0.823535    0.208460    0.779535    11.00000    0.01059    0.01225 = 
         0.01632   -0.00167   -0.00266    0.00608 
N3    6    0.808967    0.416574    0.778915    11.00000    0.01128    0.01152 = 
         0.02150    0.00440   -0.00303    0.00047 
N4    6    0.705424    0.307107    0.891976    11.00000    0.00948    0.02097 = 
         0.00982   -0.00185   -0.00088    0.00478 
N5    6    0.529902    0.334018    0.648581    11.00000    0.02199    0.01314 = 
         0.01204   -0.00090   -0.00130    0.00421 
N6    6    0.444452    0.410580    0.746305    11.00000    0.02360    0.02970 = 
         0.01098    0.00185   -0.00046    0.01507 
N7    6    0.440566    0.243376    0.746407    11.00000    0.02015    0.02489 = 
         0.02159    0.00686   -0.00629   -0.00101 
C1    1    0.914166    0.205415    0.806795    11.00000    0.01065    0.01663 = 
         0.01825   -0.00206   -0.00114    0.00544 
AFIX  23 
H1A   2    0.954390    0.186081    0.775307    11.00000   -1.20000 
H1B   2    0.909433    0.169514    0.842625    11.00000   -1.20000 
AFIX   0 
C2    1    0.952197    0.287298    0.827980    11.00000    0.00950    0.01654 = 
         0.01738   -0.00038   -0.00130    0.00151 
AFIX  23 
H2A   2    1.004237    0.285545    0.856672    11.00000   -1.20000 
H2B   2    0.974020    0.319008    0.791529    11.00000   -1.20000 
AFIX   0 
C3    1    0.899141    0.447490    0.804392    11.00000    0.01321    0.01135 = 
         0.03355    0.00226   -0.00422   -0.00081 
AFIX  23 
H3A   2    0.905116    0.505165    0.809458    11.00000   -1.20000 
H3B   2    0.947139    0.434715    0.775811    11.00000   -1.20000 
AFIX   0 
C4    1    0.908448    0.409769    0.867107    11.00000    0.01531    0.01305 = 
         0.02538   -0.00591   -0.00482    0.00067 
AFIX  23 
H4A   2    0.972262    0.420505    0.881825    11.00000   -1.20000 
H4B   2    0.869796    0.431921    0.898182    11.00000   -1.20000 
AFIX   0 
C5    1    0.769362    0.309873    0.945315    11.00000    0.01553    0.02897 = 
         0.01352    0.00123   -0.00159    0.00540 
AFIX  23 
H5A   2    0.743562    0.273641    0.978117    11.00000   -1.20000 
H5B   2    0.780743    0.363546    0.963422    11.00000   -1.20000 
AFIX   0 
C6    1    0.857444    0.285705    0.921316    11.00000    0.01500    0.02689 = 
         0.01083    0.00189   -0.00178    0.00490 
AFIX  23 
H6A   2    0.907080    0.301865    0.951780    11.00000   -1.20000 
H6B   2    0.850616    0.228020    0.916049    11.00000   -1.20000 
AFIX   0 
C7    1    0.796069    0.048463    0.793697    11.00000    0.01333    0.00949 = 
         0.01723   -0.00028    0.00039   -0.00146 
C8    1    0.741306    0.038213    0.846576    11.00000    0.01727    0.02049 = 
         0.02232   -0.00184    0.00016    0.00216 
AFIX  43 
H8A   2    0.693098    0.068377    0.851807    11.00000   -1.20000 
AFIX   0 
C9    1    0.756841   -0.015674    0.891459    11.00000    0.03185    0.03085 = 
         0.01488    0.00141    0.00398   -0.00348 
AFIX  43 
H9    2    0.719026   -0.022572    0.927068    11.00000   -1.20000 
AFIX   0 
C10   1    0.827196   -0.059240    0.884382    11.00000    0.04509    0.01908 = 
         0.01815    0.00396   -0.00820    0.00113 
AFIX  43 
H10   2    0.837824   -0.096190    0.915055    11.00000   -1.20000 
AFIX   0 
C11   1    0.881654   -0.049082    0.833041    11.00000    0.04516    0.02388 = 
         0.02944    0.00450   -0.00102    0.02125 
AFIX  43 
H11   2    0.930212   -0.078981    0.828399    11.00000   -1.20000 
AFIX   0 
C12   1    0.866664    0.004451    0.787690    11.00000    0.02609    0.02431 = 
         0.02259    0.00324    0.00507    0.01256 
AFIX  43 
H12   2    0.905031    0.010939    0.752339    11.00000   -1.20000 
AFIX   0 
C13   1    0.837510    0.116697    0.672064    11.00000    0.01269    0.01930 = 
         0.01195    0.00055   -0.00453    0.00421 
C14   1    0.829858    0.044327    0.640634    11.00000    0.01924    0.01683 = 
         0.02118   -0.00176    0.00061    0.00323 
AFIX  43 
H14   2    0.794221   -0.000126    0.657996    11.00000   -1.20000 
AFIX   0 
C15   1    0.873614    0.036752    0.584531    11.00000    0.02726    0.02388 = 
         0.02013   -0.00879   -0.00047    0.00941 
AFIX  43 
H15   2    0.867916   -0.012679    0.563622    11.00000   -1.20000 
AFIX   0 
C16   1    0.925627    0.101189    0.558943    11.00000    0.01937    0.04115 = 
         0.01503    0.00095    0.00047    0.00739 
AFIX  43 
H16   2    0.956383    0.095916    0.520749    11.00000   -1.20000 
AFIX   0 
C17   1    0.932793    0.173413    0.589101    11.00000    0.02176    0.02523 = 
         0.01786    0.00590   -0.00209    0.00073 
AFIX  43 
H17   2    0.967772    0.217815    0.571178    11.00000   -1.20000 
AFIX   0 
C18   1    0.889225    0.181207    0.645234    11.00000    0.01924    0.01678 = 
         0.01658    0.00088   -0.00541    0.00577 
AFIX  43 
H18   2    0.894633    0.230954    0.665631    11.00000   -1.20000 
AFIX   0 
C19   1    0.795381    0.483043    0.660431    11.00000    0.02119    0.01746 = 
         0.01618   -0.00344    0.00238   -0.00860 
C20   1    0.862941    0.440169    0.640350    11.00000    0.02507    0.02897 = 
         0.02587   -0.00754    0.00710   -0.00890 
AFIX  43 
H20   2    0.889607    0.408265    0.668877    11.00000   -1.20000 
AFIX   0 
C21   1    0.891352    0.444116    0.578433    11.00000    0.03680    0.05013 = 
         0.03994   -0.02459    0.02014   -0.01225 
AFIX  43 
H21   2    0.937129    0.414806    0.564633    11.00000   -1.20000 
AFIX   0 
C22   1    0.852149    0.491324    0.536971    11.00000    0.06293    0.05401 = 
         0.02109   -0.00363    0.00848   -0.02245 
AFIX  43 
H22   2    0.871540    0.493998    0.494825    11.00000   -1.20000 
AFIX   0 
C23   1    0.786263    0.533791    0.556056    11.00000    0.06451    0.03767 = 
         0.01680    0.00346   -0.00197   -0.01520 
AFIX  43 
H23   2    0.760284    0.565896    0.527329    11.00000   -1.20000 
AFIX   0 
C24   1    0.757419    0.529999    0.617241    11.00000    0.04145    0.02358 = 
         0.01729    0.00252   -0.00243   -0.00720 
AFIX  43 
H24   2    0.711380    0.559484    0.630264    11.00000   -1.20000 
AFIX   0 
C25   1    0.771806    0.569838    0.775716    11.00000    0.01323    0.01240 = 
         0.01526   -0.00065   -0.00250    0.00123 
C26   1    0.798274    0.640023    0.744941    11.00000    0.01923    0.01667 = 
         0.02056    0.00312    0.00283    0.00432 
AFIX  43 
H26   2    0.808437    0.639378    0.701246    11.00000   -1.20000 
AFIX   0 
C27   1    0.809909    0.711053    0.777831    11.00000    0.02311    0.01047 = 
         0.03519    0.00170    0.00389    0.00076 
AFIX  43 
H27   2    0.827217    0.758612    0.756381    11.00000   -1.20000 
AFIX   0 
C28   1    0.796391    0.712648    0.841510    11.00000    0.02355    0.01744 = 
         0.03504   -0.01204    0.00501    0.00120 
AFIX  43 
H28   2    0.804937    0.761129    0.863884    11.00000   -1.20000 
AFIX   0 
C29   1    0.770313    0.643254    0.872635    11.00000    0.02969    0.02524 = 
         0.01876   -0.00686    0.00417    0.00190 
AFIX  43 
H29   2    0.760858    0.644112    0.916407    11.00000   -1.20000 
AFIX   0 
C30   1    0.758071    0.572789    0.839935    11.00000    0.02370    0.01768 = 
         0.01850    0.00231    0.00355    0.00018 
AFIX  43 
H30   2    0.739977    0.525530    0.861610    11.00000   -1.20000 
AFIX   0 
C31   1    0.605910    0.401747    0.963079    11.00000    0.00862    0.01474 = 
         0.01473   -0.00253    0.00243    0.00109 
C32   1    0.602310    0.478536    0.944162    11.00000    0.01453    0.02006 = 
         0.01324    0.00063   -0.00014    0.00247 
AFIX  43 
H32   2    0.591873    0.488613    0.901470    11.00000   -1.20000 
AFIX   0 
C33   1    0.613814    0.540085    0.987077    11.00000    0.02237    0.01346 = 
         0.02372   -0.00011    0.00066    0.00258 
AFIX  43 
H33   2    0.611962    0.592144    0.973723    11.00000   -1.20000 
AFIX   0 
C34   1    0.628016    0.525553    1.049462    11.00000    0.01912    0.01876 = 
         0.02160   -0.00391    0.00110    0.00109 
AFIX  43 
H34   2    0.636545    0.567846    1.078781    11.00000   -1.20000 
AFIX   0 
C35   1    0.629851    0.450049    1.069273    11.00000    0.01606    0.02162 = 
         0.01355   -0.00223    0.00122    0.00266 
AFIX  43 
H35   2    0.638186    0.440205    1.112257    11.00000   -1.20000 
AFIX   0 
C36   1    0.619515    0.388673    1.026360    11.00000    0.01624    0.01660 = 
         0.01659    0.00091    0.00260    0.00271 
AFIX  43 
H36   2    0.621705    0.336844    1.040145    11.00000   -1.20000 
AFIX   0 
C37   1    0.538635    0.238545    0.939217    11.00000    0.01455    0.01459 = 
         0.00730   -0.00130   -0.00087    0.00202 
C38   1    0.450623    0.240761    0.961453    11.00000    0.01568    0.01908 = 
         0.01221    0.00091   -0.00063    0.00706 
AFIX  43 
H38   2    0.428065    0.289493    0.964947    11.00000   -1.20000 
AFIX   0 
C39   1    0.396371    0.172529    0.978345    11.00000    0.01599    0.02897 = 
         0.01158    0.00331   -0.00155    0.00347 
AFIX  43 
H39   2    0.336870    0.174434    0.993545    11.00000   -1.20000 
AFIX   0 
C40   1    0.429219    0.101104    0.973004    11.00000    0.02134    0.01797 = 
         0.01538    0.00338   -0.00356   -0.00378 
AFIX  43 
H40   2    0.391302    0.053933    0.983048    11.00000   -1.20000 
AFIX   0 
C41   1    0.517129    0.098717    0.953061    11.00000    0.02879    0.01721 = 
         0.01434   -0.00184   -0.00564    0.00433 
AFIX  43 
H41   2    0.540134    0.050090    0.950890    11.00000   -1.20000 
AFIX   0 
C42   1    0.571694    0.167067    0.936248    11.00000    0.01736    0.01714 = 
         0.01148   -0.00035   -0.00155    0.00523 
AFIX  43 
H42   2    0.631973    0.165066    0.922630    11.00000   -1.20000 
AFIX   0 
C43   1    0.614755    0.335508    0.613225    11.00000    0.02626    0.02785 = 
         0.01613   -0.00526    0.00110   -0.00172 
AFIX 137 
H43A  2    0.655682    0.383724    0.623551    11.00000   -1.50000 
H43B  2    0.600992    0.333767    0.568425    11.00000   -1.50000 
H43C  2    0.644012    0.290023    0.624192    11.00000   -1.50000 
AFIX   0 
C46   1    0.462800    0.482600    0.784596    11.00000    0.02492    0.01957 = 
         0.02810    0.00226    0.00548    0.01185 
AFIX 137 
H46A  2    0.473079    0.468964    0.828027    11.00000   -1.50000 
H46B  2    0.410640    0.511389    0.782297    11.00000   -1.50000 
H46C  2    0.516908    0.515446    0.768984    11.00000   -1.50000 
AFIX   0 
C49   1    0.447174    0.181375    0.791577    11.00000    0.02389    0.01544 = 
         0.01770    0.00152   -0.00284    0.00107 
AFIX 137 
H49A  2    0.506030    0.162599    0.787323    11.00000   -1.50000 
H49B  2    0.398296    0.137869    0.783678    11.00000   -1.50000 
H49C  2    0.441614    0.202204    0.833933    11.00000   -1.50000 
AFIX   0 
PART 1 
C44   1    0.497372    0.409837    0.636801    10.70000    0.01695 
AFIX  23 
H44A  2    0.477026    0.411271    0.592833    10.70000   -1.20000 
H44B  2    0.547850    0.453156    0.643683    10.70000   -1.20000 
AFIX   0 
C45   1    0.419074    0.421237    0.679866    10.70000    0.01899 
AFIX  23 
H45A  2    0.402904    0.474530    0.674587    10.70000   -1.20000 
H45B  2    0.365261    0.382909    0.668503    10.70000   -1.20000 
AFIX   0 
C47   1    0.367954    0.353552    0.776700    10.70000    0.01734 
AFIX  23 
H47A  2    0.382085    0.349525    0.821621    10.70000   -1.20000 
H47B  2    0.310253    0.375639    0.773259    10.70000   -1.20000 
AFIX   0 
C48   1    0.354844    0.271470    0.747334    10.70000    0.01914 
AFIX  23 
H48A  2    0.310898    0.235974    0.771924    10.70000   -1.20000 
H48B  2    0.330709    0.273181    0.704316    10.70000   -1.20000 
AFIX   0 
C50   1    0.456493    0.204637    0.681935    10.70000    0.01530 
AFIX  23 
H50A  2    0.512722    0.180140    0.683847    10.70000   -1.20000 
H50B  2    0.405183    0.162995    0.672212    10.70000   -1.20000 
AFIX   0 
C51   1    0.464701    0.265337    0.630709    10.70000    0.01736 
AFIX  23 
H51A  2    0.484789    0.241841    0.591713    10.70000   -1.20000 
H51B  2    0.404568    0.281689    0.622735    10.70000   -1.20000 
AFIX   0 
PART 0 
PART 2 
C44B  1    0.461526    0.388906    0.633517    10.30000    0.01810 
AFIX  23 
H44C  2    0.476487    0.413059    0.592574    10.30000   -1.20000 
H44D  2    0.400258    0.358054    0.630032    10.30000   -1.20000 
AFIX   0 
C45B  1    0.459850    0.452015    0.681332    10.30000    0.01964 
AFIX  23 
H45C  2    0.410038    0.482749    0.672280    10.30000   -1.20000 
H45D  2    0.518032    0.487894    0.681631    10.30000   -1.20000 
AFIX   0 
C47B  1    0.362360    0.374739    0.756612    10.30000    0.02125 
AFIX  23 
H47C  2    0.327540    0.368510    0.716923    10.30000   -1.20000 
H47D  2    0.330760    0.406748    0.785636    10.30000   -1.20000 
AFIX   0 
C48B  1    0.366119    0.296239    0.783941    10.30000    0.01841 
AFIX  23 
H48C  2    0.304560    0.265677    0.782269    10.30000   -1.20000 
H48D  2    0.384360    0.303273    0.828376    10.30000   -1.20000 
AFIX   0 
C50B  1    0.406471    0.228271    0.688099    10.30000    0.02695 
AFIX  23 
H50C  2    0.357611    0.260315    0.679829    10.30000   -1.20000 
H50D  2    0.380799    0.172261    0.683559    10.30000   -1.20000 
AFIX   0 
C51B  1    0.481829    0.247969    0.643664    10.30000    0.02082 
AFIX  23 
H51C  2    0.457741    0.238007    0.600707    10.30000   -1.20000 
H51D  2    0.527514    0.212415    0.650729    10.30000   -1.20000 
AFIX   0 
  
PART 0 
FE2   4    0.393392    0.826114    0.747622    11.00000    0.01253    0.01140 = 
         0.00893   -0.00003   -0.00093    0.00186 
MN2   5    0.189807    0.733414    0.689548    11.00000    0.00969    0.01090 = 
         0.01204    0.00083   -0.00161    0.00208 
P4    8    0.190012    0.559776    0.747553    11.00000    0.01252    0.01121 = 
         0.02099    0.00399   -0.00222    0.00016 
P5    8    0.192641    0.897594    0.767644    11.00000    0.01524    0.01246 = 
         0.01389   -0.00017    0.00196    0.00463 
P6    8    0.352059    0.805190    0.594853    11.00000    0.01206    0.01218 = 
         0.00892    0.00039   -0.00024    0.00205 
O8    7    0.294978    0.733864    0.735834    11.00000    0.01495    0.01190 = 
         0.01723    0.00109   -0.00540    0.00028 
H8    2    0.297503    0.687970    0.744215    11.00000    0.05341 
O9    7    0.290129    0.583096    0.757563    11.00000    0.01250    0.01385 = 
         0.03271    0.00785   -0.00530   -0.00025 
O10   7    0.293288    0.894630    0.769695    11.00000    0.01428    0.01292 = 
         0.01519   -0.00228    0.00056    0.00396 
O11   7    0.403581    0.838860    0.652118    11.00000    0.01388    0.01497 = 
         0.01009   -0.00053   -0.00066    0.00048 
N8    6    0.071266    0.726754    0.638675    11.00000    0.01119    0.01562 = 
         0.01571    0.00223   -0.00065    0.00190 
N9    6    0.144862    0.618088    0.701307    11.00000    0.01098    0.01208 = 
         0.02198    0.00125   -0.00548   -0.00040 
N10   6    0.134744    0.821202    0.734930    11.00000    0.01267    0.01415 = 
         0.01745   -0.00174    0.00075    0.00542 
N11   6    0.246084    0.777747    0.607478    11.00000    0.01283    0.01903 = 
         0.01032    0.00205   -0.00332    0.00182 
N12   6    0.420009    0.822246    0.851767    11.00000    0.02337    0.01978 = 
         0.01398    0.00324   -0.00053   -0.00137 
N13   6    0.502715    0.927056    0.759094    11.00000    0.01538    0.01779 = 
         0.00974   -0.00076    0.00015   -0.00166 
N14   6    0.519202    0.762917    0.752429    11.00000    0.01932    0.02272 = 
         0.02163   -0.00540   -0.00913    0.00619 
C53   1    0.054436    0.591006    0.673842    11.00000    0.01154    0.01507 = 
         0.02771    0.00160   -0.00420   -0.00111 
AFIX  23 
H53A  2    0.006527    0.594725    0.705139    11.00000   -1.20000 
H53B  2    0.050437    0.535762    0.659531    11.00000   -1.20000 
AFIX   0 
C54   1    0.042522    0.643245    0.619420    11.00000    0.01593    0.02069 = 
         0.02241   -0.00384   -0.00648    0.00449 
AFIX  23 
H54A  2    0.079751    0.629393    0.583936    11.00000   -1.20000 
H54B  2   -0.021891    0.635786    0.605859    11.00000   -1.20000 
AFIX   0 
C55   1    0.041752    0.829084    0.713892    11.00000    0.01377    0.02082 = 
         0.02583   -0.00441    0.00024    0.00777 
AFIX  23 
H55A  2    0.043267    0.873635    0.685109    11.00000   -1.20000 
H55B  2    0.003817    0.838966    0.750131    11.00000   -1.20000 
AFIX   0 
C56   1    0.002414    0.753516    0.680877    11.00000    0.01232    0.02114 = 
         0.02103    0.00035    0.00068    0.00412 
AFIX  23 
H56A  2   -0.016508    0.712725    0.712047    11.00000   -1.20000 
H56B  2   -0.051861    0.761971    0.656351    11.00000   -1.20000 
AFIX   0 
C57   1    0.179683    0.770010    0.555696    11.00000    0.01297    0.03082 = 
         0.01526    0.00210   -0.00383    0.00188 
AFIX  23 
H57A  2    0.177614    0.718258    0.534702    11.00000   -1.20000 
H57B  2    0.196768    0.811326    0.524625    11.00000   -1.20000 
AFIX   0 
C58   1    0.088055    0.778288    0.583432    11.00000    0.01599    0.02544 = 
         0.02188    0.00833   -0.00692    0.00269 
AFIX  23 
H58A  2    0.086630    0.833514    0.596191    11.00000   -1.20000 
H58B  2    0.039739    0.763487    0.551756    11.00000   -1.20000 
AFIX   0 
C59   1    0.168798    0.463676    0.710630    11.00000    0.00957    0.01576 = 
         0.01851    0.00315   -0.00312    0.00262 
C60   1    0.195625    0.458891    0.648312    11.00000    0.02401    0.01619 = 
         0.02502    0.00785    0.00461    0.00025 
AFIX  43 
H60   2    0.220943    0.505250    0.627718    11.00000   -1.20000 
AFIX   0 
C61   1    0.185981    0.388095    0.616239    11.00000    0.03160    0.02587 = 
         0.01834    0.00420    0.00511    0.00485 
AFIX  43 
H61   2    0.204199    0.385987    0.573930    11.00000   -1.20000 
AFIX   0 
C62   1    0.149530    0.320037    0.646149    11.00000    0.02741    0.01847 = 
         0.02589   -0.00266    0.00241    0.00075 
AFIX  43 
H62   2    0.143337    0.271145    0.624405    11.00000   -1.20000 
AFIX   0 
C63   1    0.122369    0.323312    0.707237    11.00000    0.02195    0.01482 = 
         0.02663    0.00294    0.00400   -0.00182 
AFIX  43 
H63   2    0.097326    0.276645    0.727529    11.00000   -1.20000 
AFIX   0 
C64   1    0.131432    0.394769    0.739463    11.00000    0.01269    0.01589 = 
         0.01978    0.00386    0.00177    0.00030 
AFIX  43 
H64   2    0.111944    0.396526    0.781507    11.00000   -1.20000 
AFIX   0 
C65   1    0.135151    0.556173    0.822931    11.00000    0.01512    0.01912 = 
         0.01770   -0.00184   -0.00497   -0.00577 
C66   1    0.159312    0.508172    0.870528    11.00000    0.02539    0.02512 = 
         0.02313    0.00315   -0.01014   -0.00769 
AFIX  43 
H66   2    0.200469    0.472029    0.862053    11.00000   -1.20000 
AFIX   0 
C67   1    0.123812    0.512783    0.929974    11.00000    0.03575    0.04142 = 
         0.01771    0.00629   -0.00994   -0.01625 
AFIX  43 
H67   2    0.140008    0.479192    0.961618    11.00000   -1.20000 
AFIX   0 
C68   1    0.065602    0.565448    0.943274    11.00000    0.03786    0.04061 = 
         0.02009   -0.00886    0.00201   -0.01949 
AFIX  43 
H68   2    0.042300    0.568673    0.984239    11.00000   -1.20000 
AFIX   0 
C69   1    0.040513    0.613983    0.897442    11.00000    0.03118    0.02725 = 
         0.03544   -0.01378    0.00704   -0.00995 
AFIX  43 
H69   2   -0.000235    0.650186    0.906797    11.00000   -1.20000 
AFIX   0 
C70   1    0.075155    0.609582    0.837629    11.00000    0.02528    0.02200 = 
         0.02403   -0.00019    0.00108   -0.00624 
AFIX  43 
H70   2    0.058016    0.643150    0.806281    11.00000   -1.20000 
AFIX   0 
C71   1    0.150706    0.910203    0.845574    11.00000    0.01897    0.01761 = 
         0.01723    0.00181    0.00311    0.00851 
C72   1    0.092585    0.849856    0.873057    11.00000    0.02592    0.02442 = 
         0.01897    0.00268    0.00495    0.00952 
AFIX  43 
H72   2    0.073472    0.802840    0.850058    11.00000   -1.20000 
AFIX   0 
C73   1    0.062217    0.857789    0.933946    11.00000    0.02587    0.04053 = 
         0.02811    0.00921    0.00862    0.01007 
AFIX  43 
H73   2    0.022958    0.816316    0.952452    11.00000   -1.20000 
AFIX   0 
C74   1    0.089798    0.926686    0.967228    11.00000    0.04671    0.05088 = 
         0.01829   -0.00365    0.01016    0.01513 
AFIX  43 
H74   2    0.068302    0.932815    1.008386    11.00000   -1.20000 
AFIX   0 
C75   1    0.148266    0.986387    0.940934    11.00000    0.05128    0.03818 = 
         0.02356   -0.01007    0.00103    0.00834 
AFIX  43 
H75   2    0.167735    1.033104    0.964224    11.00000   -1.20000 
AFIX   0 
C76   1    0.178542    0.978209    0.880643    11.00000    0.03314    0.02866 = 
         0.01908   -0.00235    0.00304    0.00280 
AFIX  43 
H76   2    0.218889    1.019529    0.862867    11.00000   -1.20000 
AFIX   0 
C77   1    0.172710    0.981794    0.723403    11.00000    0.01742    0.01202 = 
         0.01896    0.00220    0.00036    0.00354 
C78   1    0.115026    1.035268    0.739835    11.00000    0.02557    0.01950 = 
         0.02388   -0.00100    0.00684    0.00872 
AFIX  43 
H78   2    0.087624    1.033095    0.779794    11.00000   -1.20000 
AFIX   0 
C79   1    0.097426    1.091937    0.697795    11.00000    0.03251    0.01899 = 
         0.04358    0.00526    0.00785    0.01755 
AFIX  43 
H79   2    0.057981    1.128395    0.709329    11.00000   -1.20000 
AFIX   0 
C80   1    0.136308    1.095948    0.639771    11.00000    0.03241    0.02050 = 
         0.03473    0.01000    0.00052    0.00803 
AFIX  43 
H80   2    0.123081    1.134429    0.611152    11.00000   -1.20000 
AFIX   0 
C81   1    0.194753    1.043719    0.623256    11.00000    0.04221    0.02488 = 
         0.02490    0.00659    0.00831    0.01151 
AFIX  43 
H81   2    0.223021    1.046943    0.583586    11.00000   -1.20000 
AFIX   0 
C82   1    0.211901    0.986960    0.664497    11.00000    0.03610    0.02108 = 
         0.02441    0.00677    0.01271    0.01649 
AFIX  43 
H82   2    0.251244    0.950606    0.652530    11.00000   -1.20000 
AFIX   0 
C83   1    0.366625    0.876850    0.533669    11.00000    0.01229    0.01278 = 
         0.01235    0.00375    0.00136    0.00174 
C84   1    0.378930    0.956273    0.549421    11.00000    0.01969    0.01897 = 
         0.01287    0.00013   -0.00012    0.00564 
AFIX  43 
H84   2    0.382648    0.972266    0.592057    11.00000   -1.20000 
AFIX   0 
C85   1    0.385792    1.012199    0.503140    11.00000    0.02820    0.01501 = 
         0.02325    0.00441   -0.00059    0.00313 
AFIX  43 
H85   2    0.393817    1.066310    0.514203    11.00000   -1.20000 
AFIX   0 
C86   1    0.381008    0.989522    0.441259    11.00000    0.02339    0.02465 = 
         0.01920    0.01175    0.00456    0.00843 
AFIX  43 
H86   2    0.385741    1.028149    0.409835    11.00000   -1.20000 
AFIX   0 
C87   1    0.369365    0.910943    0.424436    11.00000    0.02018    0.03331 = 
         0.01249    0.00115   -0.00340    0.01149 
AFIX  43 
H87   2    0.366668    0.895453    0.381685    11.00000   -1.20000 
AFIX   0 
C88   1    0.361642    0.854804    0.470914    11.00000    0.01887    0.01989 = 
         0.01507   -0.00118    0.00050    0.00612 
AFIX  43 
H88   2    0.352858    0.800759    0.459620    11.00000   -1.20000 
AFIX   0 
C89   1    0.405599    0.723356    0.566853    11.00000    0.01463    0.01533 = 
         0.00692    0.00132   -0.00237    0.00312 
C90   1    0.495231    0.734984    0.545983    11.00000    0.01682    0.01580 = 
         0.01114   -0.00054   -0.00072    0.00229 
AFIX  43 
H90   2    0.525083    0.786823    0.540238    11.00000   -1.20000 
AFIX   0 
C91   1    0.541285    0.672022    0.533525    11.00000    0.01743    0.02250 = 
         0.01181   -0.00240   -0.00196    0.00545 
AFIX  43 
H91   2    0.602187    0.680592    0.519313    11.00000   -1.20000 
AFIX   0 
C92   1    0.497550    0.596472    0.542023    11.00000    0.02589    0.01875 = 
         0.01473   -0.00349   -0.00384    0.01153 
AFIX  43 
H92   2    0.529298    0.553114    0.534958    11.00000   -1.20000 
AFIX   0 
C93   1    0.408097    0.583895    0.560698    11.00000    0.02512    0.01396 = 
         0.01303    0.00051   -0.00146    0.00191 
AFIX  43 
H93   2    0.378018    0.531893    0.565163    11.00000   -1.20000 
AFIX   0 
C94   1    0.361761    0.647111    0.573019    11.00000    0.01577    0.01819 = 
         0.01233   -0.00024   -0.00029    0.00165 
AFIX  43 
H94   2    0.300120    0.638132    0.585654    11.00000   -1.20000 
AFIX   0 
C95   1    0.335789    0.804574    0.887353    11.00000    0.02895    0.04534 = 
         0.01651    0.00879    0.00419    0.01639 
AFIX 137 
H95A  2    0.298056    0.846070    0.881123    11.00000   -1.50000 
H95B  2    0.350510    0.801558    0.931790    11.00000   -1.50000 
H95C  2    0.302583    0.754300    0.872901    11.00000   -1.50000 
AFIX   0 
C98   1    0.486460    0.991935    0.718296    11.00000    0.02434    0.01463 = 
         0.02937    0.00170   -0.00602   -0.00175 
AFIX 137 
H98A  2    0.487808    0.974822    0.674567    11.00000   -1.50000 
H98B  2    0.533827    1.036788    0.725685    11.00000   -1.50000 
H98C  2    0.426949    1.007290    0.727537    11.00000   -1.50000 
AFIX   0 
C101  1    0.513645    0.694290    0.710567    11.00000    0.02306    0.01852 = 
         0.01876   -0.00057   -0.00355    0.00768 
AFIX 137 
H10A  2    0.462280    0.655485    0.722576    11.00000   -1.50000 
H10B  2    0.569998    0.671200    0.713627    11.00000   -1.50000 
H10C  2    0.504945    0.710350    0.667539    11.00000   -1.50000 
AFIX   0 
  
PART 1 
S1    9    0.162792    0.258053    0.965093    10.90000    0.01615    0.02081 = 
         0.01739   -0.00183   -0.00146    0.00331 
PART 0 
F1    3    0.088167    0.159374    0.879130    11.00000    0.03346    0.03965 = 
         0.06135   -0.02034   -0.02424    0.00740 
PART 1 
F2    3    0.166467    0.263683    0.843107    10.90000    0.04369    0.06789 = 
         0.01865    0.01822    0.00809    0.03313 
PART 0 
F3    3    0.234102    0.172295    0.882369    11.00000    0.03507    0.04389 = 
         0.03202   -0.01217   -0.01021    0.02553 
PART 1 
O5    7    0.163165    0.193053    1.006757    10.90000    0.03717    0.03936 = 
         0.02047    0.01391    0.00441    0.01258 
PART 0 
O6    7    0.245900    0.310746    0.966304    11.00000    0.02273    0.03180 = 
         0.05892   -0.01638   -0.00083   -0.00547 
O7    7    0.080897    0.293857    0.965420    11.00000    0.02205    0.04086 = 
         0.02833    0.00011    0.00165    0.01417 
PART 1 
C52   1    0.163433    0.210544    0.888637    10.90000    0.02249    0.03632 = 
         0.02163   -0.00176   -0.00201    0.01266 
  
PART 0 
S2    9    0.818758    0.773998    0.523743    11.00000    0.01609    0.03075 = 
         0.02350   -0.00366    0.00282    0.00322 
F4    3    0.699155    0.847359    0.581445    11.00000    0.03523    0.04955 = 
         0.03667   -0.00337   -0.00514    0.02768 
F5    3    0.715481    0.736278    0.620289    11.00000    0.04100    0.04231 = 
         0.02680    0.00973    0.00520   -0.00827 
F6    3    0.817414    0.836650    0.636701    11.00000    0.03082    0.03187 = 
         0.02997   -0.00847   -0.00726    0.00707 
O12   7    0.745411    0.743424    0.481953    11.00000    0.02075    0.06079 = 
         0.02152   -0.00871    0.00048    0.00293 
O13   7    0.871909    0.717129    0.545827    11.00000    0.03454    0.03820 = 
         0.06411   -0.01839   -0.01651    0.02058 
O14   7    0.869672    0.847851    0.506619    11.00000    0.04822    0.04223 = 
         0.04037    0.00365    0.01962   -0.01483 
C104  1    0.760292    0.800215    0.593549    11.00000    0.02296    0.02247 = 
         0.02475    0.00115   -0.00418    0.00621 
  
PART 1 
C96   1    0.484525    0.893365    0.870858    10.60000    0.01952 
AFIX  23 
H96A  2    0.546220    0.878905    0.875743    10.60000   -1.20000 
H96B  2    0.465978    0.913030    0.911734    10.60000   -1.20000 
AFIX   0 
C97   1    0.486775    0.957704    0.823343    10.60000    0.01718 
AFIX  23 
H97A  2    0.428399    0.979026    0.823947    10.60000   -1.20000 
H97B  2    0.535795    1.000813    0.834441    10.60000   -1.20000 
AFIX   0 
C99   1    0.593402    0.906022    0.750990    10.60000    0.01913 
AFIX  23 
H99A  2    0.623641    0.905718    0.792231    10.60000   -1.20000 
H99B  2    0.629769    0.945907    0.725217    10.60000   -1.20000 
AFIX   0 
C100  1    0.590161    0.825531    0.719657    10.60000    0.01550 
AFIX  23 
H10D  2    0.651081    0.808843    0.721762    10.60000   -1.20000 
H10E  2    0.573305    0.828927    0.675139    10.60000   -1.20000 
AFIX   0 
C102  1    0.548439    0.749463    0.813539    10.60000    0.01907 
AFIX  23 
H10F  2    0.598119    0.791166    0.826364    10.60000   -1.20000 
H10G  2    0.571704    0.698485    0.815035    10.60000   -1.20000 
AFIX   0 
C103  1    0.469357    0.749117    0.857166    10.60000    0.01848 
AFIX  23 
H10H  2    0.491464    0.745952    0.900576    10.60000   -1.20000 
H10I  2    0.425133    0.701607    0.848454    10.60000   -1.20000 
AFIX   0 
PART 0 
PART 2 
C96B  1    0.440493    0.910342    0.867074    10.40000    0.01546 
AFIX  23 
H96C  2    0.386585    0.936180    0.858149    10.40000   -1.20000 
H96D  2    0.456709    0.918776    0.911752    10.40000   -1.20000 
AFIX   0 
C97B  1    0.519154    0.943940    0.826674    10.40000    0.01571 
AFIX  23 
H97C  2    0.530969    1.001417    0.833448    10.40000   -1.20000 
H97D  2    0.574188    0.922054    0.839829    10.40000   -1.20000 
AFIX   0 
C99B  1    0.583171    0.892135    0.730178    10.40000    0.01784 
AFIX  23 
H99C  2    0.571991    0.884560    0.684784    10.40000   -1.20000 
H99D  2    0.638902    0.930474    0.735794    10.40000   -1.20000 
AFIX   0 
C10B  1    0.599629    0.815519    0.757220    10.40000    0.01846 
AFIX  23 
H10J  2    0.648676    0.794639    0.734170    10.40000   -1.20000 
H10K  2    0.618449    0.823115    0.801513    10.40000   -1.20000 
AFIX   0 
C10C  1    0.500490    0.719978    0.819541    10.40000    0.01764 
AFIX  23 
H10L  2    0.446140    0.679706    0.816095    10.40000   -1.20000 
H10M  2    0.552980    0.693479    0.830922    10.40000   -1.20000 
AFIX   0 
C10D  1    0.485856    0.779521    0.870135    10.40000    0.01687 
AFIX  23 
H10N  2    0.467478    0.752071    0.909265    10.40000   -1.20000 
H10O  2    0.543265    0.814939    0.878262    10.40000   -1.20000 
AFIX   0 
  
PART 0 
  
PART 2 
S1B   9    0.169624    0.294597    0.941337    10.10000    0.01820 
O5B   7    0.182560    0.327586    0.884082    10.10000    0.02261 
C52B  1    0.144929    0.194621    0.925273    10.10000    0.02669 
F2B   3    0.135025    0.147887    0.976828    10.10000    0.04168 
HKLF 4 
  
REM  asb628 in P-1 
REM R1 =  0.0474 for   16338 Fo > 4sig(Fo)  and  0.0881 for all   24005 data 
REM   1369 parameters refined using      2 restraints 
  
END 
  
WGHT      0.0340      1.0030 
  
REM Highest difference peak  0.506,  deepest hole -0.456,  1-sigma level  0.083 
Q1    1   0.3607  0.8426  0.5624  11.00000  0.05    0.51 
Q2    1   0.5177  0.7581  0.8491  11.00000  0.05    0.43 
Q3    1   0.7888  0.0912  0.7766  11.00000  0.05    0.43 
Q4    1   0.4864  0.9238  0.8463  11.00000  0.05    0.43 
Q5    1   0.6946  0.7910  0.6096  11.00000  0.05    0.42 
Q6    1   0.8851  0.7982  0.4983  11.00000  0.05    0.41 
Q7    1   0.7830  0.7768  0.5598  11.00000  0.05    0.41 
Q8    1   0.1681  0.5853  0.7135  11.00000  0.05    0.40 
Q9    1   0.6237  0.3786  0.9336  11.00000  0.05    0.39 
Q10   1   0.8190  0.6854  0.5754  11.00000  0.05    0.39 
;
_shelx_res_checksum              1686

_exptl_crystal_recrystallization_method 
'Re-crystallisation from solvent: Hexane, methylene chloride'
_chemical_properties_physical    Air-sensitive,Moisture-sensitive
####################################################################### 
# 
# This file contains crystal structure data downloaded from the 
# Cambridge Structural Database (CSD) hosted by the Cambridge 
# Crystallographic Data Centre (CCDC).
# 
# Full information about CCDC data access policies and citation 
# guidelines are available at http://www.ccdc.cam.ac.uk/access/V1 
# 
# Audit and citation data items may have been added by the CCDC. 
# Please retain this information to preserve the provenance of 
# this file and to allow appropriate attribution of the data. 
# 
#######################################################################

data_asb631
_database_code_depnum_ccdc_archive 'CCDC 2287843'
loop_
_audit_author_name
_audit_author_address
'Joseph W. Ziller'
;University of California, Irvine
United States of America
;
_audit_update_record             
;
2023-08-10 deposited with the CCDC.	2023-12-26 downloaded from the CCDC.
;

_audit_creation_method           SHELXL-2014/7
_shelx_SHELXL_version_number     2014/7
_chemical_name_systematic        '[(TMTACN)Fe(III)-(O)-Mn(III)poat]OTf'
_chemical_name_common            ?
_chemical_melting_point          ?
_chemical_formula_moiety         ?
_chemical_formula_sum            'C53.50 H66 Cl3 F3 Fe Mn N7 O7 P3 S'
_chemical_formula_weight         1318.24

loop_
_atom_type_symbol
_atom_type_description
_atom_type_scat_dispersion_real
_atom_type_scat_dispersion_imag
_atom_type_scat_source
C C 0.0033 0.0016 'International Tables Vol C Tables 4.2.6.8 and 6.1.1.4'
H H 0.0000 0.0000 'International Tables Vol C Tables 4.2.6.8 and 6.1.1.4'
N N 0.0061 0.0033 'International Tables Vol C Tables 4.2.6.8 and 6.1.1.4'
O O 0.0106 0.0060 'International Tables Vol C Tables 4.2.6.8 and 6.1.1.4'
F F 0.0171 0.0103 'International Tables Vol C Tables 4.2.6.8 and 6.1.1.4'
P P 0.1023 0.0942 'International Tables Vol C Tables 4.2.6.8 and 6.1.1.4'
S S 0.1246 0.1234 'International Tables Vol C Tables 4.2.6.8 and 6.1.1.4'
Cl Cl 0.1484 0.1585 'International Tables Vol C Tables 4.2.6.8 and 6.1.1.4'
Mn Mn 0.3368 0.7283 'International Tables Vol C Tables 4.2.6.8 and 6.1.1.4'
Fe Fe 0.3463 0.8444 'International Tables Vol C Tables 4.2.6.8 and 6.1.1.4'

_space_group_crystal_system      triclinic
_space_group_IT_number           2
_space_group_name_H-M_alt        'P -1'
_space_group_name_Hall           '-P 1'

_shelx_space_group_comment       
; 
The symmetry employed for this shelxl refinement is uniquely defined 
by the following loop, which should always be used as a source of 
symmetry information in preference to the above space-group names. 
They are only intended as comments. 
;

loop_
_space_group_symop_operation_xyz
'x, y, z'
'-x, -y, -z'

_cell_length_a                   14.5521(14)
_cell_length_b                   15.0662(15)
_cell_length_c                   16.7358(16)
_cell_angle_alpha                70.9679(15)
_cell_angle_beta                 65.6681(15)
_cell_angle_gamma                82.9150(16)
_cell_volume                     3160.3(5)
_cell_formula_units_Z            2
_cell_measurement_temperature    133(2)
_cell_measurement_reflns_used    9970
_cell_measurement_theta_min      2.41
_cell_measurement_theta_max      27.12

_exptl_crystal_description       plate
_exptl_crystal_colour            purple
_exptl_crystal_density_meas      not_measured
_exptl_crystal_density_method    not_measured
_exptl_crystal_density_diffrn    1.385
_exptl_crystal_F_000             1364
_exptl_transmission_factor_min   ?
_exptl_transmission_factor_max   ?
_exptl_crystal_size_max          0.385
_exptl_crystal_size_mid          0.232
_exptl_crystal_size_min          0.078
_exptl_absorpt_coefficient_mu    0.727
_shelx_estimated_absorpt_T_min   0.767
_shelx_estimated_absorpt_T_max   0.946
_exptl_absorpt_correction_type   multi-scan
_exptl_absorpt_correction_T_min  0.6615
_exptl_absorpt_correction_T_max  0.7455
_exptl_absorpt_process_details   'Bruker SADABS 2014/5'
_exptl_absorpt_special_details   
; 
Reflections not merged 
41029 Corrected reflections written to file asb631s.hkl 
Estimated minimum and maximum transmission:  0.6615  0.7455 
The ratio (0.8873) of these values is more reliable than their absolute values 
Additional spherical absorption correction applied with mu*r =  0.2000 
Lambda/2 correction factor = 0.00150 
;
_diffrn_ambient_temperature      133(2)
_diffrn_radiation_wavelength     0.71073
_diffrn_radiation_type           MoK\a
_diffrn_source                   'fine-focus sealed tube'
_diffrn_measurement_device_type  'Bruker SMART APEX II CCD'
_diffrn_measurement_method       '\f and \w scans'
_diffrn_detector_area_resol_mean ?
_diffrn_reflns_number            40934
_diffrn_reflns_av_unetI/netI     0.0395
_diffrn_reflns_av_R_equivalents  0.0337
_diffrn_reflns_limit_h_min       -18
_diffrn_reflns_limit_h_max       18
_diffrn_reflns_limit_k_min       -19
_diffrn_reflns_limit_k_max       19
_diffrn_reflns_limit_l_min       -21
_diffrn_reflns_limit_l_max       21
_diffrn_reflns_theta_min         1.430
_diffrn_reflns_theta_max         27.103
_diffrn_reflns_theta_full        25.242
_diffrn_measured_fraction_theta_max 0.999
_diffrn_measured_fraction_theta_full 1.000
_diffrn_reflns_Laue_measured_fraction_max 0.999
_diffrn_reflns_Laue_measured_fraction_full 1.000
_diffrn_reflns_point_group_measured_fraction_max 0.999
_diffrn_reflns_point_group_measured_fraction_full 1.000
_reflns_number_total             13939
_reflns_number_gt                10397
_reflns_threshold_expression     'I > 2\s(I)'
_reflns_Friedel_coverage         0.000
_reflns_Friedel_fraction_max     .
_reflns_Friedel_fraction_full    .

_reflns_special_details          
; 
 Reflections were merged by SHELXL according to the crystal 
 class for the calculation of statistics and refinement. 
  
 Structure factors included contributions from the .fab file. 
  
 _reflns_Friedel_fraction is defined as the number of unique 
 Friedel pairs measured divided by the number that would be 
 possible theoretically, ignoring centric projections and 
 systematic absences. 
;

_computing_data_collection       'Bruker APEX2 2014.11-0, 2014'
_computing_cell_refinement       'Bruker SAINT 8.34a, 2013'
_computing_data_reduction        'Bruker SAINT 8.34a, 2013'
_computing_structure_solution    'Bruker SHELXTL 2014/4'
_computing_structure_refinement  'SHELXL-2014/7 (Sheldrick, 2014)'
_computing_molecular_graphics    'Bruker SHELXTL'
_computing_publication_material  'Bruker SHELXTL'
_refine_special_details          
;A purple crystal of approximate dimensions 0.078 x 0.232 x 0.385 mm 
was mounted in a cryoloop and transferred to a Bruker SMART APEX II 
diffractometer system.  The APEX2 program package was used to 
determine the unit-cell parameters and for data collection 
(120 sec/frame scan time).  The raw frame data was processed using 
SAINT and SADABS to yield the reflection data file.  Subsequent 
calculations were carried out using the SHELXTL program package.  
There were no systematic absences nor any diffraction symmetry other 
than the Friedel condition.  The centrosymmetric triclinic space 
group P-1 was assigned and later determined to be correct.

The structure was solved by direct methods and refined on F2 by 
full-matrix least-squares techniques.  The analytical scattering 
factors for neutral atoms were used throughout the analysis. 
Hydrogen atoms were included using a riding model.  There were 1.5 
molecules of dichloromethane solvent present.  One molecule of 
dichloromethane was disordered in a general position and one-half 
molecule of dichloromethane was located on a site also occupied by 
a half-molecule of triflate.  A second half-molecule of triflate 
was disordered about an inversion center.  Several restraints were 
employed during the refinement.

Least-squares analysis yielded wR2 = 0.2047 and Goof = 1.046 for 
722 variables refined against 13939 data (0.78 \%A), R1 = 0.0731 for 
those 10397 data with I > 2.0sigma(I).

There were several high residuals present in the final 
difference-Fourier map.  It was not possible to determine the 
nature of the residuals.  The SQUEEZE routine in the PLATON 
program package was used to account for the electrons in the 
solvent accessible voids.,SQUEEZE
;
_refine_ls_structure_factor_coef Fsqd
_refine_ls_matrix_type           full
_refine_ls_weighting_scheme      calc
_refine_ls_weighting_details     
'w=1/[\s^2^(Fo^2^)+(0.0927P)^2^+10.7964P] where P=(Fo^2^+2Fc^2^)/3'
_atom_sites_solution_primary     direct
_atom_sites_solution_secondary   difmap
_atom_sites_solution_hydrogens   geom
_refine_ls_hydrogen_treatment    constr
_refine_ls_extinction_method     none
_refine_ls_extinction_coef       ?
_refine_ls_number_reflns         13939
_refine_ls_number_parameters     722
_refine_ls_number_restraints     27
_refine_ls_R_factor_all          0.0967
_refine_ls_R_factor_gt           0.0731
_refine_ls_wR_factor_ref         0.2047
_refine_ls_wR_factor_gt          0.1859
_refine_ls_goodness_of_fit_ref   1.046
_refine_ls_restrained_S_all      1.051
_refine_ls_shift/su_max          0.000
_refine_ls_shift/su_mean         0.000

loop_
_atom_site_label
_atom_site_type_symbol
_atom_site_fract_x
_atom_site_fract_y
_atom_site_fract_z
_atom_site_U_iso_or_equiv
_atom_site_adp_type
_atom_site_occupancy
_atom_site_site_symmetry_order
_atom_site_calc_flag
_atom_site_refinement_flags_posn
_atom_site_refinement_flags_adp
_atom_site_refinement_flags_occupancy
_atom_site_disorder_assembly
_atom_site_disorder_group
Fe1 Fe 0.27113(4) 0.07958(4) 0.23410(4) 0.02195(14) Uani 1 1 d . . . . .
Mn1 Mn 0.34605(4) 0.21896(4) 0.30511(4) 0.02480(16) Uani 1 1 d . . . . .
P1 P 0.13156(7) 0.24340(7) 0.46073(7) 0.0245(2) Uani 1 1 d . . . . .
P2 P 0.42619(7) 0.00352(8) 0.33518(8) 0.0269(2) Uani 1 1 d . . . . .
P3 P 0.43200(8) 0.25608(8) 0.08668(8) 0.0311(3) Uani 1 1 d . . . . .
O1 O 0.25282(19) 0.1586(2) 0.30015(19) 0.0250(6) Uani 1 1 d . . . . .
O2 O 0.0931(2) 0.1457(2) 0.4952(2) 0.0310(7) Uani 1 1 d . . . . .
O3 O 0.3689(2) -0.0067(2) 0.2802(2) 0.0276(6) Uani 1 1 d . . . . .
O4 O 0.3786(2) 0.1629(2) 0.1181(2) 0.0304(7) Uani 1 1 d . . . . .
N1 N 0.4513(3) 0.2934(3) 0.3126(3) 0.0314(8) Uani 1 1 d . . . . .
N2 N 0.2540(2) 0.2585(2) 0.4152(2) 0.0267(7) Uani 1 1 d . . . . .
N3 N 0.4487(2) 0.1117(3) 0.3173(3) 0.0298(8) Uani 1 1 d . . . . .
N4 N 0.4108(3) 0.2988(3) 0.1692(2) 0.0300(8) Uani 1 1 d . . . . .
N5 N 0.1452(2) -0.0212(2) 0.3308(2) 0.0244(7) Uani 1 1 d . . . . .
N6 N 0.2803(2) -0.0132(2) 0.1488(2) 0.0252(7) Uani 1 1 d . . . . .
N7 N 0.1515(3) 0.1393(2) 0.1820(2) 0.0276(7) Uani 1 1 d . . . . .
C1 C 0.4120(3) 0.3013(4) 0.4073(3) 0.0376(11) Uani 1 1 d . . . . .
H1A H 0.4249 0.2424 0.4494 0.045 Uiso 1 1 calc R U . . .
H1B H 0.4474 0.3533 0.4074 0.045 Uiso 1 1 calc R U . . .
C2 C 0.3019(3) 0.3193(4) 0.4397(3) 0.0365(11) Uani 1 1 d . . . . .
H2A H 0.2724 0.3066 0.5074 0.044 Uiso 1 1 calc R U . . .
H2B H 0.2900 0.3859 0.4109 0.044 Uiso 1 1 calc R U . . .
C3 C 0.5483(3) 0.2419(4) 0.2912(3) 0.0368(11) Uani 1 1 d . . . . .
H3A H 0.5920 0.2639 0.3133 0.044 Uiso 1 1 calc R U . . .
H3B H 0.5837 0.2549 0.2237 0.044 Uiso 1 1 calc R U . . .
C4 C 0.5291(3) 0.1385(4) 0.3364(4) 0.0381(11) Uani 1 1 d . . . . .
H4A H 0.5913 0.1036 0.3120 0.046 Uiso 1 1 calc R U . . .
H4B H 0.5086 0.1233 0.4037 0.046 Uiso 1 1 calc R U . . .
C5 C 0.4610(3) 0.3872(3) 0.2428(3) 0.0369(11) Uani 1 1 d . . . . .
H5A H 0.5183 0.4225 0.2358 0.044 Uiso 1 1 calc R U . . .
H5B H 0.3988 0.4234 0.2636 0.044 Uiso 1 1 calc R U . . .
C6 C 0.4782(3) 0.3754(3) 0.1514(3) 0.0367(10) Uani 1 1 d . . . . .
H6A H 0.4630 0.4345 0.1111 0.044 Uiso 1 1 calc R U . . .
H6B H 0.5495 0.3595 0.1201 0.044 Uiso 1 1 calc R U . . .
C7 C 0.0827(3) 0.3164(3) 0.3771(3) 0.0295(9) Uani 1 1 d . . . . .
C8 C 0.1413(3) 0.3848(3) 0.2980(3) 0.0321(9) Uani 1 1 d . . . . .
H8A H 0.2087 0.3960 0.2878 0.039 Uiso 1 1 calc R U . . .
C9 C 0.1027(4) 0.4368(3) 0.2340(3) 0.0423(12) Uani 1 1 d . . . . .
H9A H 0.1441 0.4825 0.1798 0.051 Uiso 1 1 calc R U . . .
C10 C 0.0048(5) 0.4227(4) 0.2483(4) 0.0481(13) Uani 1 1 d . . . . .
H10A H -0.0216 0.4587 0.2045 0.058 Uiso 1 1 calc R U . . .
C11 C -0.0544(4) 0.3562(4) 0.3263(5) 0.0526(14) Uani 1 1 d . . . . .
H11A H -0.1220 0.3466 0.3361 0.063 Uiso 1 1 calc R U . . .
C12 C -0.0170(4) 0.3028(3) 0.3910(4) 0.0412(11) Uani 1 1 d . . . . .
H12A H -0.0589 0.2570 0.4446 0.049 Uiso 1 1 calc R U . . .
C13 C 0.0826(3) 0.2934(3) 0.5553(3) 0.0253(8) Uani 1 1 d . . . . .
C14 C 0.0652(3) 0.3888(3) 0.5441(3) 0.0309(9) Uani 1 1 d . . . . .
H14A H 0.0792 0.4316 0.4843 0.037 Uiso 1 1 calc R U . . .
C15 C 0.0277(4) 0.4217(3) 0.6199(3) 0.0353(10) Uani 1 1 d . . . . .
H15A H 0.0154 0.4868 0.6121 0.042 Uiso 1 1 calc R U . . .
C16 C 0.0083(3) 0.3599(3) 0.7067(3) 0.0360(10) Uani 1 1 d . . . . .
H16A H -0.0171 0.3825 0.7585 0.043 Uiso 1 1 calc R U . . .
C17 C 0.0258(3) 0.2646(3) 0.7187(3) 0.0331(9) Uani 1 1 d . . . . .
H17A H 0.0127 0.2222 0.7786 0.040 Uiso 1 1 calc R U . . .
C18 C 0.0625(3) 0.2318(3) 0.6432(3) 0.0282(9) Uani 1 1 d . . . . .
H18A H 0.0740 0.1666 0.6514 0.034 Uiso 1 1 calc R U . . .
C19 C 0.5411(3) -0.0633(3) 0.3055(3) 0.0295(9) Uani 1 1 d . . . . .
C20 C 0.5781(3) -0.0880(3) 0.2248(3) 0.0359(10) Uani 1 1 d . . . . .
H20A H 0.5430 -0.0702 0.1851 0.043 Uiso 1 1 calc R U . . .
C21 C 0.6665(4) -0.1388(4) 0.2021(4) 0.0456(12) Uani 1 1 d . . . . .
H21A H 0.6915 -0.1562 0.1473 0.055 Uiso 1 1 calc R U . . .
C22 C 0.7183(4) -0.1642(4) 0.2593(4) 0.0447(12) Uani 1 1 d . . . . .
H22A H 0.7787 -0.1991 0.2437 0.054 Uiso 1 1 calc R U . . .
C23 C 0.6825(4) -0.1389(4) 0.3387(4) 0.0421(11) Uani 1 1 d . . . . .
H23A H 0.7184 -0.1562 0.3777 0.051 Uiso 1 1 calc R U . . .
C24 C 0.5946(3) -0.0886(4) 0.3621(3) 0.0379(10) Uani 1 1 d . . . . .
H24A H 0.5705 -0.0711 0.4169 0.045 Uiso 1 1 calc R U . . .
C25 C 0.3553(3) -0.0538(3) 0.4562(3) 0.0310(9) Uani 1 1 d . . . . .
C26 C 0.3514(3) -0.1519(4) 0.4918(4) 0.0377(10) Uani 1 1 d . . . . .
H26A H 0.3917 -0.1889 0.4537 0.045 Uiso 1 1 calc R U . . .
C27 C 0.2893(3) -0.1947(4) 0.5819(4) 0.0448(12) Uani 1 1 d . . . . .
H27A H 0.2862 -0.2613 0.6060 0.054 Uiso 1 1 calc R U . . .
C28 C 0.2309(3) -0.1405(4) 0.6378(4) 0.0476(13) Uani 1 1 d . . . . .
H28A H 0.1880 -0.1704 0.6999 0.057 Uiso 1 1 calc R U . . .
C29 C 0.2348(3) -0.0432(4) 0.6037(3) 0.0415(11) Uani 1 1 d . . . . .
H29A H 0.1950 -0.0065 0.6422 0.050 Uiso 1 1 calc R U . . .
C30 C 0.2969(3) -0.0003(4) 0.5133(3) 0.0339(10) Uani 1 1 d . . . . .
H30A H 0.2999 0.0663 0.4896 0.041 Uiso 1 1 calc R U . . .
C31 C 0.3938(4) 0.3372(4) 0.0006(3) 0.0394(11) Uani 1 1 d . . . . .
C32 C 0.4073(5) 0.3167(4) -0.0793(3) 0.0518(14) Uani 1 1 d . . . . .
H32A H 0.4438 0.2625 -0.0916 0.062 Uiso 1 1 calc R U . . .
C33 C 0.3688(5) 0.3737(5) -0.1395(4) 0.0639(17) Uani 1 1 d . . . . .
H33A H 0.3795 0.3597 -0.1940 0.077 Uiso 1 1 calc R U . . .
C34 C 0.3133(5) 0.4528(5) -0.1215(4) 0.0665(18) Uani 1 1 d . . . . .
H34A H 0.2853 0.4917 -0.1631 0.080 Uiso 1 1 calc R U . . .
C35 C 0.2994(4) 0.4742(4) -0.0433(4) 0.0552(15) Uani 1 1 d . . . . .
H35A H 0.2623 0.5281 -0.0310 0.066 Uiso 1 1 calc R U . . .
C36 C 0.3395(4) 0.4170(4) 0.0171(4) 0.0425(12) Uani 1 1 d . . . . .
H36A H 0.3301 0.4322 0.0708 0.051 Uiso 1 1 calc R U . . .
C37 C 0.5663(3) 0.2393(4) 0.0306(3) 0.0380(11) Uani 1 1 d . . . . .
C38 C 0.6087(4) 0.1640(4) 0.0768(4) 0.0437(12) Uani 1 1 d . . . . .
H38A H 0.5664 0.1218 0.1333 0.052 Uiso 1 1 calc R U . . .
C39 C 0.7121(4) 0.1487(5) 0.0420(4) 0.0542(15) Uani 1 1 d . . . . .
H39A H 0.7400 0.0968 0.0748 0.065 Uiso 1 1 calc R U . . .
C40 C 0.7735(4) 0.2089(5) -0.0399(5) 0.0609(18) Uani 1 1 d . . . . .
H40A H 0.8440 0.1980 -0.0643 0.073 Uiso 1 1 calc R U . . .
C41 C 0.7339(4) 0.2850(5) -0.0872(4) 0.065(2) Uani 1 1 d . . . . .
H41A H 0.7772 0.3266 -0.1436 0.078 Uiso 1 1 calc R U . . .
C42 C 0.6289(4) 0.3017(4) -0.0520(4) 0.0504(14) Uani 1 1 d . . . . .
H42A H 0.6014 0.3545 -0.0842 0.060 Uiso 1 1 calc R U . . .
C43 C 0.1749(4) -0.1105(4) 0.3057(4) 0.0501(14) Uani 1 1 d . . . . .
H43A H 0.2264 -0.1419 0.3295 0.060 Uiso 1 1 calc R U . . .
H43B H 0.1152 -0.1527 0.3366 0.060 Uiso 1 1 calc R U . . .
C44 C 0.2149(5) -0.0975(3) 0.2077(4) 0.0496(14) Uani 1 1 d . . . . .
H44A H 0.1576 -0.0935 0.1893 0.060 Uiso 1 1 calc R U . . .
H44B H 0.2541 -0.1537 0.1957 0.060 Uiso 1 1 calc R U . . .
C45 C 0.2430(4) 0.0453(4) 0.0787(4) 0.0495(14) Uani 1 1 d . . . . .
H45A H 0.2981 0.0884 0.0295 0.059 Uiso 1 1 calc R U . . .
H45B H 0.2271 0.0037 0.0508 0.059 Uiso 1 1 calc R U . . .
C46 C 0.1552(5) 0.1002(4) 0.1114(4) 0.0557(16) Uani 1 1 d . . . . .
H46A H 0.0944 0.0604 0.1365 0.067 Uiso 1 1 calc R U . . .
H46B H 0.1523 0.1526 0.0583 0.067 Uiso 1 1 calc R U . . .
C47 C 0.0577(4) 0.1118(4) 0.2685(4) 0.0573(16) Uani 1 1 d . . . . .
H47A H 0.0538 0.1507 0.3075 0.069 Uiso 1 1 calc R U . . .
H47B H -0.0015 0.1269 0.2518 0.069 Uiso 1 1 calc R U . . .
C48 C 0.0506(3) 0.0159(4) 0.3216(3) 0.0497(14) Uani 1 1 d . . . . .
H48A H 0.0305 -0.0217 0.2926 0.060 Uiso 1 1 calc R U . . .
H48B H -0.0030 0.0084 0.3838 0.060 Uiso 1 1 calc R U . . .
C49 C 0.1340(3) -0.0419(3) 0.4268(3) 0.0274(8) Uani 1 1 d . . . . .
H49A H 0.1935 -0.0755 0.4343 0.041 Uiso 1 1 calc R U . . .
H49B H 0.0736 -0.0809 0.4684 0.041 Uiso 1 1 calc R U . . .
H49C H 0.1276 0.0170 0.4416 0.041 Uiso 1 1 calc R U . . .
C50 C 0.3847(3) -0.0401(4) 0.1018(4) 0.0444(13) Uani 1 1 d . . . . .
H50A H 0.4095 -0.0809 0.1476 0.067 Uiso 1 1 calc R U . . .
H50B H 0.4274 0.0164 0.0666 0.067 Uiso 1 1 calc R U . . .
H50C H 0.3868 -0.0738 0.0599 0.067 Uiso 1 1 calc R U . . .
C51 C 0.1561(4) 0.2422(3) 0.1493(3) 0.0353(10) Uani 1 1 d . . . . .
H51A H 0.1628 0.2656 0.1948 0.053 Uiso 1 1 calc R U . . .
H51B H 0.0941 0.2665 0.1406 0.053 Uiso 1 1 calc R U . . .
H51C H 0.2143 0.2632 0.0906 0.053 Uiso 1 1 calc R U . . .
S1 S 0.3759(2) 0.54914(19) 0.6148(2) 0.0317(6) Uani 0.5 1 d . . P A 1
O5 O 0.4016(6) 0.6057(6) 0.5259(6) 0.0557(7) Uani 0.5 1 d . . P A 1
O6 O 0.3026(6) 0.5803(6) 0.6845(6) 0.0557(7) Uani 0.5 1 d . . P A 1
O7 O 0.4586(7) 0.4993(6) 0.6354(6) 0.0557(7) Uani 0.5 1 d . . P A 1
C52 C 0.3184(11) 0.4510(9) 0.6166(9) 0.0557(7) Uani 0.5 1 d . . P A 1
F1 F 0.3708(5) 0.3986(5) 0.5659(5) 0.0557(7) Uani 0.5 1 d . . P A 1
F2 F 0.2702(5) 0.3898(5) 0.7020(5) 0.0557(7) Uani 0.5 1 d . . P A 1
F3 F 0.2423(5) 0.4734(5) 0.5882(5) 0.0557(7) Uani 0.5 1 d . . P A 1
S2 S 0.0365(3) 1.0221(3) -0.0545(3) 0.0534(8) Uani 0.5 1 d D U P . .
O8 O 0.1035(8) 0.9646(7) -0.1017(8) 0.0810(12) Uani 0.5 1 d D . P . .
O9 O 0.0954(8) 1.0984(7) -0.0613(8) 0.0810(12) Uani 0.5 1 d D . P . .
O10 O -0.0294(8) 1.0692(10) -0.0997(10) 0.0810(12) Uani 0.5 1 d D . P . .
C53 C -0.0503(14) 0.9860(13) 0.0638(13) 0.0810(12) Uani 0.5 1 d D U P . .
F4 F -0.0738(7) 1.0717(6) 0.0805(6) 0.0810(12) Uani 0.5 1 d D . P . .
F5 F -0.1255(6) 0.9449(6) 0.0610(7) 0.0810(12) Uani 0.5 1 d D . P . .
F6 F -0.0028(7) 0.9316(8) 0.1151(7) 0.0810(12) Uani 0.5 1 d D . P . .
C54 C 0.3446(8) 0.6129(7) 0.3588(9) 0.079(3) Uiso 0.65 1 d D . P B 1
H54A H 0.3938 0.5626 0.3455 0.095 Uiso 0.65 1 calc R U P B 1
H54B H 0.3159 0.6018 0.4262 0.095 Uiso 0.65 1 calc R U P B 1
Cl1 Cl 0.40831(17) 0.71998(16) 0.30486(17) 0.0726(5) Uani 0.8 1 d D . P B 1
Cl2 Cl 0.2493(2) 0.6040(2) 0.3266(2) 0.0726(5) Uani 0.65 1 d D . P B 1
C54B C 0.3019(8) 0.653(2) 0.3871(13) 0.098(8) Uiso 0.35 1 d D . P C 2
H54C H 0.3015 0.6092 0.4461 0.117 Uiso 0.35 1 calc R U P C 2
H54D H 0.2995 0.7181 0.3894 0.117 Uiso 0.35 1 calc R U P C 2
Cl1B Cl 0.4079(6) 0.6374(8) 0.2962(6) 0.0790(13) Uani 0.2 1 d D . P C 2
Cl2B Cl 0.2014(5) 0.6302(5) 0.3683(4) 0.0790(13) Uani 0.35 1 d D . P C 2
C55 C 0.3842(13) 0.4446(12) 0.5922(12) 0.077(4) Uiso 0.5 1 d . . P D 2
H55A H 0.4162 0.3879 0.6197 0.092 Uiso 0.5 1 calc R U P D 2
H55B H 0.4166 0.4593 0.5244 0.092 Uiso 0.5 1 calc R U P D 2
Cl3 Cl 0.2532(5) 0.4239(4) 0.6314(4) 0.1091(14) Uiso 0.5 1 d . . P D 2
Cl4 Cl 0.3991(6) 0.5325(6) 0.6222(6) 0.1091(14) Uiso 0.5 1 d . . P D 2

loop_
_atom_site_aniso_label
_atom_site_aniso_U_11
_atom_site_aniso_U_22
_atom_site_aniso_U_33
_atom_site_aniso_U_23
_atom_site_aniso_U_13
_atom_site_aniso_U_12
Fe1 0.0150(3) 0.0288(3) 0.0238(3) -0.0140(2) -0.0034(2) -0.0048(2)
Mn1 0.0145(3) 0.0329(3) 0.0298(3) -0.0193(3) -0.0020(2) -0.0065(2)
P1 0.0168(5) 0.0247(5) 0.0313(5) -0.0149(4) -0.0032(4) -0.0024(4)
P2 0.0167(5) 0.0369(6) 0.0343(6) -0.0206(5) -0.0093(4) -0.0002(4)
P3 0.0227(5) 0.0381(6) 0.0286(5) -0.0168(5) 0.0021(4) -0.0121(4)
O1 0.0155(12) 0.0323(15) 0.0291(14) -0.0172(12) -0.0032(11) -0.0047(11)
O2 0.0217(14) 0.0268(15) 0.0417(17) -0.0171(13) -0.0043(12) -0.0021(11)
O3 0.0208(13) 0.0345(16) 0.0352(16) -0.0209(13) -0.0108(12) 0.0011(11)
O4 0.0233(14) 0.0385(17) 0.0278(15) -0.0171(13) -0.0001(12) -0.0108(12)
N1 0.0193(16) 0.043(2) 0.036(2) -0.0246(17) -0.0028(14) -0.0091(15)
N2 0.0172(15) 0.0337(19) 0.0325(18) -0.0213(15) -0.0031(14) -0.0045(13)
N3 0.0162(15) 0.041(2) 0.040(2) -0.0247(17) -0.0078(14) -0.0027(14)
N4 0.0235(17) 0.0330(19) 0.0325(19) -0.0170(16) -0.0014(14) -0.0117(14)
N5 0.0158(15) 0.0325(18) 0.0259(17) -0.0117(14) -0.0053(13) -0.0059(13)
N6 0.0205(16) 0.0303(18) 0.0275(17) -0.0146(14) -0.0067(13) -0.0031(13)
N7 0.0230(17) 0.0293(18) 0.0314(18) -0.0119(15) -0.0085(14) -0.0033(14)
C1 0.026(2) 0.056(3) 0.038(2) -0.030(2) -0.0027(18) -0.016(2)
C2 0.025(2) 0.050(3) 0.040(2) -0.029(2) -0.0035(18) -0.0107(19)
C3 0.0181(19) 0.053(3) 0.048(3) -0.030(2) -0.0092(19) -0.0057(18)
C4 0.022(2) 0.052(3) 0.051(3) -0.027(2) -0.013(2) -0.0051(19)
C5 0.023(2) 0.042(3) 0.047(3) -0.026(2) -0.0003(19) -0.0131(18)
C6 0.030(2) 0.036(2) 0.040(2) -0.018(2) -0.0010(19) -0.0144(19)
C7 0.025(2) 0.030(2) 0.039(2) -0.0203(19) -0.0114(18) 0.0021(16)
C8 0.033(2) 0.031(2) 0.034(2) -0.0187(19) -0.0091(19) 0.0025(18)
C9 0.055(3) 0.036(3) 0.036(3) -0.020(2) -0.014(2) 0.010(2)
C10 0.067(4) 0.036(3) 0.064(4) -0.025(3) -0.044(3) 0.014(2)
C11 0.046(3) 0.042(3) 0.089(4) -0.024(3) -0.043(3) 0.004(2)
C12 0.032(2) 0.033(2) 0.062(3) -0.016(2) -0.020(2) -0.0029(19)
C13 0.0174(18) 0.026(2) 0.030(2) -0.0128(16) -0.0036(15) 0.0009(15)
C14 0.031(2) 0.027(2) 0.031(2) -0.0103(17) -0.0082(18) 0.0011(17)
C15 0.041(3) 0.026(2) 0.036(2) -0.0136(19) -0.012(2) 0.0070(18)
C16 0.034(2) 0.038(2) 0.032(2) -0.019(2) -0.0043(19) 0.0045(19)
C17 0.026(2) 0.035(2) 0.026(2) -0.0047(18) -0.0017(17) -0.0014(17)
C18 0.0197(18) 0.023(2) 0.037(2) -0.0109(17) -0.0048(17) 0.0000(15)
C19 0.0191(18) 0.034(2) 0.039(2) -0.0172(19) -0.0099(17) 0.0003(16)
C20 0.026(2) 0.043(3) 0.042(3) -0.021(2) -0.0117(19) 0.0028(19)
C21 0.036(3) 0.051(3) 0.048(3) -0.026(2) -0.010(2) 0.012(2)
C22 0.031(2) 0.044(3) 0.055(3) -0.017(2) -0.015(2) 0.014(2)
C23 0.029(2) 0.051(3) 0.045(3) -0.010(2) -0.016(2) 0.002(2)
C24 0.024(2) 0.052(3) 0.039(3) -0.019(2) -0.0113(19) 0.0030(19)
C25 0.0183(19) 0.045(3) 0.038(2) -0.019(2) -0.0127(17) -0.0020(17)
C26 0.023(2) 0.046(3) 0.052(3) -0.020(2) -0.018(2) -0.0024(19)
C27 0.024(2) 0.050(3) 0.058(3) -0.008(3) -0.019(2) -0.006(2)
C28 0.020(2) 0.073(4) 0.042(3) -0.008(3) -0.011(2) -0.009(2)
C29 0.022(2) 0.065(3) 0.039(3) -0.020(2) -0.0105(19) 0.000(2)
C30 0.0193(19) 0.050(3) 0.040(2) -0.022(2) -0.0123(18) -0.0009(18)
C31 0.033(2) 0.045(3) 0.031(2) -0.009(2) 0.0004(19) -0.017(2)
C32 0.061(3) 0.053(3) 0.028(2) -0.008(2) -0.002(2) -0.018(3)
C33 0.077(4) 0.070(4) 0.032(3) -0.005(3) -0.012(3) -0.018(4)
C34 0.066(4) 0.065(4) 0.047(3) 0.013(3) -0.016(3) -0.026(3)
C35 0.048(3) 0.049(3) 0.052(3) -0.003(3) -0.008(3) -0.017(3)
C36 0.033(2) 0.044(3) 0.040(3) -0.010(2) -0.003(2) -0.015(2)
C37 0.025(2) 0.052(3) 0.037(2) -0.028(2) 0.0039(18) -0.017(2)
C38 0.027(2) 0.068(3) 0.043(3) -0.036(3) -0.006(2) -0.004(2)
C39 0.027(2) 0.093(5) 0.058(3) -0.052(3) -0.009(2) -0.001(3)
C40 0.025(2) 0.101(5) 0.072(4) -0.062(4) -0.003(3) -0.007(3)
C41 0.036(3) 0.090(5) 0.058(4) -0.049(4) 0.023(3) -0.035(3)
C42 0.037(3) 0.056(3) 0.049(3) -0.028(3) 0.007(2) -0.019(2)
C43 0.060(3) 0.041(3) 0.041(3) -0.024(2) 0.004(2) -0.024(2)
C44 0.062(3) 0.031(2) 0.042(3) -0.016(2) 0.001(2) -0.011(2)
C45 0.059(3) 0.070(4) 0.035(3) -0.032(3) -0.027(2) 0.020(3)
C46 0.085(4) 0.055(3) 0.067(4) -0.040(3) -0.058(4) 0.025(3)
C47 0.017(2) 0.053(3) 0.070(4) 0.004(3) -0.004(2) -0.003(2)
C48 0.020(2) 0.082(4) 0.034(3) -0.001(3) -0.0097(19) -0.001(2)
C49 0.025(2) 0.033(2) 0.025(2) -0.0074(17) -0.0101(16) -0.0070(16)
C50 0.025(2) 0.067(3) 0.054(3) -0.046(3) -0.007(2) 0.002(2)
C51 0.041(3) 0.029(2) 0.036(2) -0.0058(19) -0.017(2) -0.0046(19)
S1 0.0367(14) 0.0293(12) 0.0394(13) -0.0154(10) -0.0191(11) -0.0069(10)
O5 0.0600(18) 0.0556(17) 0.0600(18) -0.0177(14) -0.0270(15) -0.0167(14)
O6 0.0600(18) 0.0556(17) 0.0600(18) -0.0177(14) -0.0270(15) -0.0167(14)
O7 0.0600(18) 0.0556(17) 0.0600(18) -0.0177(14) -0.0270(15) -0.0167(14)
C52 0.0600(18) 0.0556(17) 0.0600(18) -0.0177(14) -0.0270(15) -0.0167(14)
F1 0.0600(18) 0.0556(17) 0.0600(18) -0.0177(14) -0.0270(15) -0.0167(14)
F2 0.0600(18) 0.0556(17) 0.0600(18) -0.0177(14) -0.0270(15) -0.0167(14)
F3 0.0600(18) 0.0556(17) 0.0600(18) -0.0177(14) -0.0270(15) -0.0167(14)
S2 0.0434(16) 0.0621(19) 0.0644(19) -0.0124(15) -0.0334(15) -0.0082(14)
O8 0.080(3) 0.076(3) 0.091(3) -0.001(2) -0.051(3) -0.018(2)
O9 0.080(3) 0.076(3) 0.091(3) -0.001(2) -0.051(3) -0.018(2)
O10 0.080(3) 0.076(3) 0.091(3) -0.001(2) -0.051(3) -0.018(2)
C53 0.080(3) 0.076(3) 0.091(3) -0.001(2) -0.051(3) -0.018(2)
F4 0.080(3) 0.076(3) 0.091(3) -0.001(2) -0.051(3) -0.018(2)
F5 0.080(3) 0.076(3) 0.091(3) -0.001(2) -0.051(3) -0.018(2)
F6 0.080(3) 0.076(3) 0.091(3) -0.001(2) -0.051(3) -0.018(2)
Cl1 0.0683(10) 0.0650(10) 0.0785(12) -0.0071(9) -0.0328(9) -0.0050(8)
Cl2 0.0683(10) 0.0650(10) 0.0785(12) -0.0071(9) -0.0328(9) -0.0050(8)
Cl1B 0.087(3) 0.088(3) 0.059(3) -0.010(2) -0.031(2) -0.015(3)
Cl2B 0.087(3) 0.088(3) 0.059(3) -0.010(2) -0.031(2) -0.015(3)

_geom_special_details            
; 
 All esds (except the esd in the dihedral angle between two l.s. planes) 
 are estimated using the full covariance matrix.  The cell esds are taken 
 into account individually in the estimation of esds in distances, angles 
 and torsion angles; correlations between esds in cell parameters are only 
 used when they are defined by crystal symmetry.  An approximate (isotropic) 
 treatment of cell esds is used for estimating esds involving l.s. planes. 
;

loop_
_geom_bond_atom_site_label_1
_geom_bond_atom_site_label_2
_geom_bond_distance
_geom_bond_site_symmetry_2
_geom_bond_publ_flag
Fe1 O1 1.802(3) . ?
Fe1 O3 2.026(3) . ?
Fe1 O4 2.046(3) . ?
Fe1 N5 2.219(3) . ?
Fe1 N7 2.225(4) . ?
Fe1 N6 2.261(3) . ?
Mn1 O1 1.767(3) . ?
Mn1 N2 2.008(3) . ?
Mn1 N4 2.058(4) . ?
Mn1 N1 2.071(3) . ?
Mn1 N3 2.079(4) . ?
P1 O2 1.482(3) . ?
P1 N2 1.635(3) . ?
P1 C13 1.816(4) . ?
P1 C7 1.816(5) . ?
P2 O3 1.523(3) . ?
P2 N3 1.608(4) . ?
P2 C25 1.809(5) . ?
P2 C19 1.812(4) . ?
P3 O4 1.517(3) . ?
P3 N4 1.612(4) . ?
P3 C31 1.795(5) . ?
P3 C37 1.812(5) . ?
N1 C1 1.487(5) . ?
N1 C3 1.489(6) . ?
N1 C5 1.489(6) . ?
N2 C2 1.460(5) . ?
N3 C4 1.465(5) . ?
N4 C6 1.482(5) . ?
N5 C48 1.468(5) . ?
N5 C49 1.476(5) . ?
N5 C43 1.500(6) . ?
N6 C50 1.471(5) . ?
N6 C45 1.476(6) . ?
N6 C44 1.482(6) . ?
N7 C46 1.463(6) . ?
N7 C51 1.466(6) . ?
N7 C47 1.501(6) . ?
C1 C2 1.486(6) . ?
C3 C4 1.497(7) . ?
C5 C6 1.512(6) . ?
C7 C8 1.392(6) . ?
C7 C12 1.402(6) . ?
C8 C9 1.385(7) . ?
C9 C10 1.375(8) . ?
C10 C11 1.372(8) . ?
C11 C12 1.388(8) . ?
C13 C18 1.390(6) . ?
C13 C14 1.392(6) . ?
C14 C15 1.388(6) . ?
C15 C16 1.379(7) . ?
C16 C17 1.389(6) . ?
C17 C18 1.384(6) . ?
C19 C20 1.390(6) . ?
C19 C24 1.395(6) . ?
C20 C21 1.388(6) . ?
C21 C22 1.384(8) . ?
C22 C23 1.376(8) . ?
C23 C24 1.381(7) . ?
C25 C30 1.396(6) . ?
C25 C26 1.401(7) . ?
C26 C27 1.377(7) . ?
C27 C28 1.391(8) . ?
C28 C29 1.388(8) . ?
C29 C30 1.380(7) . ?
C31 C36 1.396(7) . ?
C31 C32 1.399(7) . ?
C32 C33 1.360(9) . ?
C33 C34 1.400(10) . ?
C34 C35 1.378(9) . ?
C35 C36 1.377(8) . ?
C37 C38 1.384(8) . ?
C37 C42 1.397(7) . ?
C38 C39 1.392(7) . ?
C39 C40 1.371(9) . ?
C40 C41 1.376(10) . ?
C41 C42 1.416(8) . ?
C43 C44 1.448(7) . ?
C45 C46 1.440(8) . ?
C47 C48 1.419(8) . ?
S1 O5 1.369(9) . ?
S1 O6 1.388(9) . ?
S1 O7 1.443(10) . ?
S1 C52 1.772(12) . ?
C52 F1 1.296(15) . ?
C52 F3 1.343(15) . ?
C52 F2 1.363(15) . ?
S2 C53 0.25(2) 2_575 ?
S2 F6 1.274(12) 2_575 ?
S2 O8 1.389(11) . ?
S2 F5 1.394(10) 2_575 ?
S2 O10 1.442(10) . ?
S2 O9 1.463(9) . ?
S2 F4 1.581(11) 2_575 ?
S2 S2 1.638(9) 2_575 ?
S2 C53 1.794(17) . ?
O8 F4 0.646(11) 2_575 ?
O8 C53 1.15(2) 2_575 ?
O9 F5 0.739(12) 2_575 ?
O9 C53 1.52(2) 2_575 ?
O10 F6 0.433(18) 2_575 ?
O10 C53 1.55(2) 2_575 ?
C53 S2 0.25(2) 2_575 ?
C53 O8 1.15(2) 2_575 ?
C53 F6 1.333(17) . ?
C53 F5 1.347(17) . ?
C53 F4 1.382(17) . ?
C53 O9 1.52(2) 2_575 ?
C53 O10 1.55(2) 2_575 ?
C53 C53 1.97(4) 2_575 ?
F4 O8 0.646(11) 2_575 ?
F4 S2 1.581(11) 2_575 ?
F5 O9 0.739(12) 2_575 ?
F5 S2 1.394(10) 2_575 ?
F6 O10 0.433(18) 2_575 ?
F6 S2 1.274(12) 2_575 ?
C54 Cl2 1.715(8) . ?
C54 Cl1 1.734(8) . ?
C54B Cl2B 1.710(10) . ?
C54B Cl1B 1.720(10) . ?
C55 Cl4 1.627(18) . ?
C55 Cl3 1.774(18) . ?

loop_
_geom_angle_atom_site_label_1
_geom_angle_atom_site_label_2
_geom_angle_atom_site_label_3
_geom_angle
_geom_angle_site_symmetry_1
_geom_angle_site_symmetry_3
_geom_angle_publ_flag
O1 Fe1 O3 96.71(12) . . ?
O1 Fe1 O4 93.98(12) . . ?
O3 Fe1 O4 96.08(12) . . ?
O1 Fe1 N5 99.80(12) . . ?
O3 Fe1 N5 90.77(12) . . ?
O4 Fe1 N5 163.79(12) . . ?
O1 Fe1 N7 96.09(13) . . ?
O3 Fe1 N7 164.81(12) . . ?
O4 Fe1 N7 91.16(13) . . ?
N5 Fe1 N7 79.00(13) . . ?
O1 Fe1 N6 174.29(13) . . ?
O3 Fe1 N6 88.80(12) . . ?
O4 Fe1 N6 86.91(12) . . ?
N5 Fe1 N6 78.54(12) . . ?
N7 Fe1 N6 78.24(13) . . ?
O1 Mn1 N2 96.04(12) . . ?
O1 Mn1 N4 99.65(13) . . ?
N2 Mn1 N4 129.26(15) . . ?
O1 Mn1 N1 177.85(14) . . ?
N2 Mn1 N1 82.20(13) . . ?
N4 Mn1 N1 80.60(14) . . ?
O1 Mn1 N3 100.22(13) . . ?
N2 Mn1 N3 120.53(15) . . ?
N4 Mn1 N3 103.63(15) . . ?
N1 Mn1 N3 81.77(14) . . ?
O2 P1 N2 117.09(17) . . ?
O2 P1 C13 108.92(18) . . ?
N2 P1 C13 106.49(17) . . ?
O2 P1 C7 110.50(19) . . ?
N2 P1 C7 107.8(2) . . ?
C13 P1 C7 105.32(19) . . ?
O3 P2 N3 112.01(19) . . ?
O3 P2 C25 109.27(17) . . ?
N3 P2 C25 110.8(2) . . ?
O3 P2 C19 107.89(18) . . ?
N3 P2 C19 111.91(18) . . ?
C25 P2 C19 104.7(2) . . ?
O4 P3 N4 113.56(17) . . ?
O4 P3 C31 108.2(2) . . ?
N4 P3 C31 110.4(2) . . ?
O4 P3 C37 108.3(2) . . ?
N4 P3 C37 109.52(19) . . ?
C31 P3 C37 106.6(2) . . ?
Mn1 O1 Fe1 127.80(15) . . ?
P2 O3 Fe1 131.46(17) . . ?
P3 O4 Fe1 138.51(17) . . ?
C1 N1 C3 111.2(4) . . ?
C1 N1 C5 111.4(4) . . ?
C3 N1 C5 111.6(3) . . ?
C1 N1 Mn1 108.0(2) . . ?
C3 N1 Mn1 108.5(2) . . ?
C5 N1 Mn1 105.9(3) . . ?
C2 N2 P1 121.4(3) . . ?
C2 N2 Mn1 114.2(2) . . ?
P1 N2 Mn1 123.25(18) . . ?
C4 N3 P2 121.4(3) . . ?
C4 N3 Mn1 112.3(3) . . ?
P2 N3 Mn1 123.83(18) . . ?
C6 N4 P3 117.8(3) . . ?
C6 N4 Mn1 114.5(3) . . ?
P3 N4 Mn1 121.64(19) . . ?
C48 N5 C49 110.2(3) . . ?
C48 N5 C43 111.9(4) . . ?
C49 N5 C43 107.4(4) . . ?
C48 N5 Fe1 110.3(3) . . ?
C49 N5 Fe1 111.3(2) . . ?
C43 N5 Fe1 105.6(3) . . ?
C50 N6 C45 108.7(4) . . ?
C50 N6 C44 110.9(4) . . ?
C45 N6 C44 110.6(4) . . ?
C50 N6 Fe1 111.7(3) . . ?
C45 N6 Fe1 104.9(3) . . ?
C44 N6 Fe1 109.9(3) . . ?
C46 N7 C51 111.7(4) . . ?
C46 N7 C47 113.3(5) . . ?
C51 N7 C47 106.8(4) . . ?
C46 N7 Fe1 111.4(3) . . ?
C51 N7 Fe1 111.6(3) . . ?
C47 N7 Fe1 101.7(3) . . ?
C2 C1 N1 109.9(4) . . ?
N2 C2 C1 109.4(3) . . ?
N1 C3 C4 110.2(3) . . ?
N3 C4 C3 108.2(4) . . ?
N1 C5 C6 109.8(4) . . ?
N4 C6 C5 108.1(4) . . ?
C8 C7 C12 118.2(4) . . ?
C8 C7 P1 122.4(3) . . ?
C12 C7 P1 119.3(4) . . ?
C9 C8 C7 120.9(4) . . ?
C10 C9 C8 120.3(5) . . ?
C11 C10 C9 119.7(5) . . ?
C10 C11 C12 120.9(5) . . ?
C11 C12 C7 119.9(5) . . ?
C18 C13 C14 119.2(4) . . ?
C18 C13 P1 117.1(3) . . ?
C14 C13 P1 123.7(3) . . ?
C15 C14 C13 120.3(4) . . ?
C16 C15 C14 120.0(4) . . ?
C15 C16 C17 120.3(4) . . ?
C18 C17 C16 119.7(4) . . ?
C17 C18 C13 120.6(4) . . ?
C20 C19 C24 119.3(4) . . ?
C20 C19 P2 120.2(3) . . ?
C24 C19 P2 120.5(3) . . ?
C21 C20 C19 119.9(5) . . ?
C22 C21 C20 120.2(5) . . ?
C23 C22 C21 120.0(4) . . ?
C22 C23 C24 120.3(5) . . ?
C23 C24 C19 120.2(5) . . ?
C30 C25 C26 119.4(4) . . ?
C30 C25 P2 119.7(4) . . ?
C26 C25 P2 120.6(3) . . ?
C27 C26 C25 119.9(5) . . ?
C26 C27 C28 120.0(5) . . ?
C29 C28 C27 120.6(5) . . ?
C30 C29 C28 119.3(5) . . ?
C29 C30 C25 120.6(5) . . ?
C36 C31 C32 118.5(5) . . ?
C36 C31 P3 120.2(4) . . ?
C32 C31 P3 120.9(4) . . ?
C33 C32 C31 120.6(6) . . ?
C32 C33 C34 120.4(6) . . ?
C35 C34 C33 119.8(6) . . ?
C36 C35 C34 119.7(6) . . ?
C35 C36 C31 121.0(5) . . ?
C38 C37 C42 119.2(5) . . ?
C38 C37 P3 117.1(4) . . ?
C42 C37 P3 123.6(5) . . ?
C37 C38 C39 121.3(5) . . ?
C40 C39 C38 119.6(6) . . ?
C39 C40 C41 120.5(5) . . ?
C40 C41 C42 120.3(6) . . ?
C37 C42 C41 119.0(6) . . ?
C44 C43 N5 114.2(4) . . ?
C43 C44 N6 115.1(4) . . ?
C46 C45 N6 115.7(4) . . ?
C45 C46 N7 115.1(4) . . ?
C48 C47 N7 115.3(5) . . ?
C47 C48 N5 113.4(4) . . ?
O5 S1 O6 118.1(5) . . ?
O5 S1 O7 115.1(5) . . ?
O6 S1 O7 115.7(5) . . ?
O5 S1 C52 102.6(5) . . ?
O6 S1 C52 104.0(6) . . ?
O7 S1 C52 96.9(6) . . ?
F1 C52 F3 100.0(9) . . ?
F1 C52 F2 104.9(10) . . ?
F3 C52 F2 100.4(10) . . ?
F1 C52 S1 120.1(10) . . ?
F3 C52 S1 113.9(9) . . ?
F2 C52 S1 114.9(8) . . ?
C53 S2 F6 99(5) 2_575 2_575 ?
C53 S2 O8 9(5) 2_575 . ?
F6 S2 O8 99.3(8) 2_575 . ?
C53 S2 F5 74(5) 2_575 2_575 ?
F6 S2 F5 117.0(7) 2_575 2_575 ?
O8 S2 F5 81.8(6) . 2_575 ?
C53 S2 O10 112(5) 2_575 . ?
F6 S2 O10 16.9(8) 2_575 . ?
O8 S2 O10 111.2(7) . . ?
F5 S2 O10 128.9(7) 2_575 . ?
C53 S2 O9 99(5) 2_575 . ?
F6 S2 O9 97.4(8) 2_575 . ?
O8 S2 O9 107.5(6) . . ?
F5 S2 O9 29.9(5) 2_575 . ?
O10 S2 O9 104.0(6) . . ?
C53 S2 F4 33(5) 2_575 2_575 ?
F6 S2 F4 102.8(7) 2_575 2_575 ?
O8 S2 F4 24.0(5) . 2_575 ?
F5 S2 F4 101.1(5) 2_575 2_575 ?
O10 S2 F4 108.6(7) . 2_575 ?
O9 S2 F4 129.5(6) . 2_575 ?
C53 S2 S2 126(6) 2_575 2_575 ?
F6 S2 S2 122.9(6) 2_575 2_575 ?
O8 S2 S2 119.8(6) . 2_575 ?
F5 S2 S2 108.9(5) 2_575 2_575 ?
O10 S2 S2 106.0(6) . 2_575 ?
O9 S2 S2 107.1(6) . 2_575 ?
F4 S2 S2 99.7(5) 2_575 2_575 ?
C53 S2 C53 133(5) 2_575 . ?
F6 S2 C53 118.4(7) 2_575 . ?
O8 S2 C53 126.1(7) . . ?
F5 S2 C53 109.5(6) 2_575 . ?
O10 S2 C53 101.5(7) . . ?
O9 S2 C53 104.4(7) . . ?
F4 S2 C53 105.5(6) 2_575 . ?
S2 S2 C53 6.3(7) 2_575 . ?
F4 O8 C53 96.8(18) 2_575 2_575 ?
F4 O8 S2 94.9(16) 2_575 . ?
C53 O8 S2 1.9(11) 2_575 . ?
F5 O9 S2 69.9(11) 2_575 . ?
F5 O9 C53 62.4(12) 2_575 2_575 ?
S2 O9 C53 9.2(8) . 2_575 ?
F6 O10 S2 59(2) 2_575 . ?
F6 O10 C53 52(2) 2_575 2_575 ?
S2 O10 C53 8.4(8) . 2_575 ?
S2 C53 O8 169(6) 2_575 2_575 ?
S2 C53 F6 71(5) 2_575 . ?
O8 C53 F6 109.6(17) 2_575 . ?
S2 C53 F5 96(5) 2_575 . ?
O8 C53 F5 93.5(14) 2_575 . ?
F6 C53 F5 116.2(14) . . ?
S2 C53 F4 141(6) 2_575 . ?
O8 C53 F4 27.7(7) 2_575 . ?
F6 C53 F4 111.2(13) . . ?
F5 C53 F4 114.9(14) . . ?
S2 C53 O9 72(5) 2_575 2_575 ?
O8 C53 O9 118.6(16) 2_575 2_575 ?
F6 C53 O9 92.2(12) . 2_575 ?
F5 C53 O9 29.1(6) . 2_575 ?
F4 C53 O9 143.2(15) . 2_575 ?
S2 C53 O10 59(5) 2_575 2_575 ?
O8 C53 O10 119.1(16) 2_575 2_575 ?
F6 C53 O10 14.9(9) . 2_575 ?
F5 C53 O10 123.8(15) . 2_575 ?
F4 C53 O10 113.6(14) . 2_575 ?
O9 C53 O10 96.4(12) 2_575 2_575 ?
S2 C53 S2 47(5) 2_575 . ?
O8 C53 S2 124.7(14) 2_575 . ?
F6 C53 S2 109.2(12) . . ?
F5 C53 S2 102.9(11) . . ?
F4 C53 S2 100.8(11) . . ?
O9 C53 S2 97.5(11) 2_575 . ?
O10 C53 S2 94.5(10) 2_575 . ?
S2 C53 C53 42(5) 2_575 2_575 ?
O8 C53 C53 129.8(19) 2_575 2_575 ?
F6 C53 C53 105.0(16) . 2_575 ?
F5 C53 C53 102.5(15) . 2_575 ?
F4 C53 C53 105.5(16) . 2_575 ?
O9 C53 C53 94.6(14) 2_575 2_575 ?
O10 C53 C53 90.4(13) 2_575 2_575 ?
S2 C53 C53 5.3(6) . 2_575 ?
O8 F4 C53 55.5(15) 2_575 . ?
O8 F4 S2 61.1(14) 2_575 2_575 ?
C53 F4 S2 5.6(9) . 2_575 ?
O9 F5 C53 88.5(14) 2_575 . ?
O9 F5 S2 80.3(11) 2_575 2_575 ?
C53 F5 S2 10.1(9) . 2_575 ?
O10 F6 S2 104(3) 2_575 2_575 ?
O10 F6 C53 113(3) 2_575 . ?
S2 F6 C53 10.5(9) 2_575 . ?
Cl2 C54 Cl1 114.6(5) . . ?
Cl2B C54B Cl1B 105.9(7) . . ?
Cl4 C55 Cl3 108.6(10) . . ?

_refine_diff_density_max         1.532
_refine_diff_density_min         -1.592
_refine_diff_density_rms         0.109

_shelx_res_file                  
; 
  
    asb631.res created by SHELXL-2014/7 
  
  
TITL asb631 in P-1 
CELL 0.71073  14.55210  15.06620  16.73580  70.9679  65.6681  82.9150 
ZERR    2.00   0.00140   0.00150   0.00160   0.0015   0.0015   0.0016 
LATT  1 
SFAC C H N O F P S CL MN FE 
UNIT 107 132 14 14 6 6 2 6 2 2 
TEMP -140.000 
SIZE 0.078 0.232 0.385 
  
SIMU 0.04 O8 F4 
SIMU 0.04 O9 F5 
SIMU 0.04 O10 F6 
SIMU 0.04 S2 C53 
  
SADI 0.02 S2 F4 S2 F5 S2 F6 
DFIX 1.82 0.02 S2 C53 
DFIX 1.45 0.02 S2 O8 S2 O9 S2 O10 
SADI 0.02 O8 O9 O9 O10 O10 O8 
DFIX 1.33 0.02 C53 F4 C53 F5 C53 F6 
SADI 0.02 F4 F5 F5 F6 F6 F4 
  
DFIX 1.70 0.01 C54 CL1 C54 CL2 
DFIX 1.70 0.01 C54B CL1B C54B CL2B 
DFIX 2.80 0.01 cl1b cl2b 
  
shel 100 0.78 
  
omit  0  -1   4 
omit  3   5   4 
omit -1   2   3 
omit  0   0   1 
omit  1   1   5 
  
L.S. 12 
FMAP 2 
PLAN 10 
  
ACTA 
  
ABIN 
WGHT    0.092700   10.796399 
FVAR       0.13504 
FE1  10    0.271129    0.079577    0.234099    11.00000    0.01499    0.02877 = 
         0.02385   -0.01401   -0.00341   -0.00477 
MN1   9    0.346053    0.218961    0.305106    11.00000    0.01446    0.03287 = 
         0.02975   -0.01932   -0.00202   -0.00647 
P1    6    0.131560    0.243402    0.460726    11.00000    0.01681    0.02469 = 
         0.03131   -0.01494   -0.00324   -0.00242 
P2    6    0.426189    0.003522    0.335179    11.00000    0.01665    0.03691 = 
         0.03430   -0.02065   -0.00929   -0.00016 
P3    6    0.432003    0.256076    0.086676    11.00000    0.02272    0.03808 = 
         0.02864   -0.01677    0.00210   -0.01207 
O1    4    0.252816    0.158574    0.300152    11.00000    0.01548    0.03232 = 
         0.02909   -0.01721   -0.00324   -0.00467 
O2    4    0.093073    0.145686    0.495188    11.00000    0.02167    0.02684 = 
         0.04170   -0.01712   -0.00426   -0.00212 
O3    4    0.368860   -0.006694    0.280249    11.00000    0.02080    0.03447 = 
         0.03520   -0.02092   -0.01085    0.00114 
O4    4    0.378609    0.162940    0.118054    11.00000    0.02333    0.03846 = 
         0.02782   -0.01714   -0.00014   -0.01079 
N1    3    0.451304    0.293373    0.312551    11.00000    0.01928    0.04297 = 
         0.03618   -0.02458   -0.00275   -0.00909 
N2    3    0.253952    0.258507    0.415222    11.00000    0.01721    0.03368 = 
         0.03250   -0.02130   -0.00311   -0.00450 
N3    3    0.448667    0.111694    0.317335    11.00000    0.01616    0.04099 = 
         0.03960   -0.02468   -0.00779   -0.00269 
N4    3    0.410818    0.298770    0.169222    11.00000    0.02355    0.03300 = 
         0.03248   -0.01700   -0.00139   -0.01171 
N5    3    0.145165   -0.021152    0.330765    11.00000    0.01582    0.03247 = 
         0.02587   -0.01174   -0.00525   -0.00595 
N6    3    0.280253   -0.013242    0.148798    11.00000    0.02053    0.03027 = 
         0.02750   -0.01459   -0.00673   -0.00314 
N7    3    0.151506    0.139277    0.182027    11.00000    0.02295    0.02928 = 
         0.03137   -0.01194   -0.00851   -0.00331 
C1    1    0.412028    0.301263    0.407258    11.00000    0.02567    0.05558 = 
         0.03804   -0.02961   -0.00269   -0.01560 
AFIX  23 
H1A   2    0.424935    0.242366    0.449407    11.00000   -1.20000 
H1B   2    0.447380    0.353257    0.407409    11.00000   -1.20000 
AFIX   0 
C2    1    0.301903    0.319284    0.439741    11.00000    0.02456    0.05019 = 
         0.04048   -0.02945   -0.00348   -0.01073 
AFIX  23 
H2A   2    0.272369    0.306617    0.507350    11.00000   -1.20000 
H2B   2    0.290013    0.385901    0.410926    11.00000   -1.20000 
AFIX   0 
C3    1    0.548272    0.241893    0.291159    11.00000    0.01813    0.05345 = 
         0.04833   -0.03046   -0.00924   -0.00573 
AFIX  23 
H3A   2    0.592047    0.263932    0.313292    11.00000   -1.20000 
H3B   2    0.583674    0.254875    0.223690    11.00000   -1.20000 
AFIX   0 
C4    1    0.529124    0.138521    0.336447    11.00000    0.02158    0.05165 = 
         0.05069   -0.02699   -0.01343   -0.00506 
AFIX  23 
H4A   2    0.591276    0.103627    0.311967    11.00000   -1.20000 
H4B   2    0.508588    0.123288    0.403700    11.00000   -1.20000 
AFIX   0 
C5    1    0.461024    0.387200    0.242804    11.00000    0.02263    0.04151 = 
         0.04658   -0.02597   -0.00034   -0.01311 
AFIX  23 
H5A   2    0.518327    0.422507    0.235788    11.00000   -1.20000 
H5B   2    0.398831    0.423405    0.263577    11.00000   -1.20000 
AFIX   0 
C6    1    0.478218    0.375370    0.151367    11.00000    0.02963    0.03637 = 
         0.04007   -0.01802   -0.00101   -0.01444 
AFIX  23 
H6A   2    0.463012    0.434528    0.111092    11.00000   -1.20000 
H6B   2    0.549500    0.359485    0.120125    11.00000   -1.20000 
AFIX   0 
C7    1    0.082725    0.316415    0.377057    11.00000    0.02540    0.02990 = 
         0.03901   -0.02027   -0.01137    0.00205 
C8    1    0.141319    0.384827    0.298001    11.00000    0.03298    0.03141 = 
         0.03405   -0.01874   -0.00915    0.00246 
AFIX  43 
H8A   2    0.208670    0.395985    0.287846    11.00000   -1.20000 
AFIX   0 
C9    1    0.102726    0.436840    0.233955    11.00000    0.05476    0.03554 = 
         0.03643   -0.01985   -0.01377    0.00967 
AFIX  43 
H9A   2    0.144060    0.482527    0.179838    11.00000   -1.20000 
AFIX   0 
C10   1    0.004837    0.422662    0.248330    11.00000    0.06701    0.03552 = 
         0.06409   -0.02490   -0.04371    0.01407 
AFIX  43 
H10A  2   -0.021610    0.458728    0.204501    11.00000   -1.20000 
AFIX   0 
C11   1   -0.054428    0.356187    0.326264    11.00000    0.04567    0.04247 = 
         0.08932   -0.02414   -0.04349    0.00393 
AFIX  43 
H11A  2   -0.122049    0.346586    0.336091    11.00000   -1.20000 
AFIX   0 
C12   1   -0.016979    0.302753    0.390968    11.00000    0.03229    0.03332 = 
         0.06188   -0.01583   -0.02037   -0.00288 
AFIX  43 
H12A  2   -0.058872    0.256968    0.444625    11.00000   -1.20000 
AFIX   0 
C13   1    0.082553    0.293438    0.555305    11.00000    0.01741    0.02595 = 
         0.02980   -0.01283   -0.00359    0.00094 
C14   1    0.065245    0.388843    0.544104    11.00000    0.03121    0.02667 = 
         0.03139   -0.01029   -0.00816    0.00114 
AFIX  43 
H14A  2    0.079185    0.431626    0.484303    11.00000   -1.20000 
AFIX   0 
C15   1    0.027711    0.421696    0.619945    11.00000    0.04129    0.02650 = 
         0.03606   -0.01359   -0.01212    0.00699 
AFIX  43 
H15A  2    0.015362    0.486764    0.612068    11.00000   -1.20000 
AFIX   0 
C16   1    0.008340    0.359882    0.706745    11.00000    0.03366    0.03848 = 
         0.03239   -0.01946   -0.00430    0.00447 
AFIX  43 
H16A  2   -0.017055    0.382550    0.758537    11.00000   -1.20000 
AFIX   0 
C17   1    0.025816    0.264614    0.718735    11.00000    0.02618    0.03506 = 
         0.02590   -0.00472   -0.00172   -0.00145 
AFIX  43 
H17A  2    0.012654    0.222165    0.778550    11.00000   -1.20000 
AFIX   0 
C18   1    0.062491    0.231795    0.643154    11.00000    0.01970    0.02329 = 
         0.03666   -0.01095   -0.00483   -0.00003 
AFIX  43 
H18A  2    0.074048    0.166587    0.651392    11.00000   -1.20000 
AFIX   0 
C19   1    0.541143   -0.063260    0.305464    11.00000    0.01911    0.03419 = 
         0.03859   -0.01724   -0.00995    0.00031 
C20   1    0.578145   -0.088002    0.224764    11.00000    0.02631    0.04306 = 
         0.04222   -0.02108   -0.01166    0.00282 
AFIX  43 
H20A  2    0.543012   -0.070167    0.185144    11.00000   -1.20000 
AFIX   0 
C21   1    0.666501   -0.138806    0.202139    11.00000    0.03604    0.05092 = 
         0.04825   -0.02589   -0.01020    0.01240 
AFIX  43 
H21A  2    0.691454   -0.156185    0.147260    11.00000   -1.20000 
AFIX   0 
C22   1    0.718345   -0.164210    0.259331    11.00000    0.03079    0.04361 = 
         0.05484   -0.01666   -0.01471    0.01367 
AFIX  43 
H22A  2    0.778685   -0.199120    0.243745    11.00000   -1.20000 
AFIX   0 
C23   1    0.682527   -0.138925    0.338716    11.00000    0.02881    0.05052 = 
         0.04460   -0.00950   -0.01647    0.00214 
AFIX  43 
H23A  2    0.718447   -0.156195    0.377668    11.00000   -1.20000 
AFIX   0 
C24   1    0.594605   -0.088558    0.362070    11.00000    0.02400    0.05234 = 
         0.03927   -0.01900   -0.01127    0.00297 
AFIX  43 
H24A  2    0.570451   -0.071082    0.416852    11.00000   -1.20000 
AFIX   0 
C25   1    0.355329   -0.053826    0.456232    11.00000    0.01830    0.04483 = 
         0.03756   -0.01906   -0.01273   -0.00205 
C26   1    0.351436   -0.151948    0.491798    11.00000    0.02268    0.04600 = 
         0.05212   -0.01965   -0.01795   -0.00236 
AFIX  43 
H26A  2    0.391665   -0.188932    0.453746    11.00000   -1.20000 
AFIX   0 
C27   1    0.289266   -0.194738    0.581937    11.00000    0.02410    0.05035 = 
         0.05800   -0.00787   -0.01918   -0.00640 
AFIX  43 
H27A  2    0.286205   -0.261293    0.605989    11.00000   -1.20000 
AFIX   0 
C28   1    0.230920   -0.140534    0.637812    11.00000    0.02041    0.07337 = 
         0.04194   -0.00763   -0.01053   -0.00927 
AFIX  43 
H28A  2    0.188025   -0.170410    0.699935    11.00000   -1.20000 
AFIX   0 
C29   1    0.234764   -0.043196    0.603673    11.00000    0.02249    0.06454 = 
         0.03927   -0.02020   -0.01047    0.00030 
AFIX  43 
H29A  2    0.195030   -0.006477    0.642194    11.00000   -1.20000 
AFIX   0 
C30   1    0.296862   -0.000326    0.513252    11.00000    0.01935    0.05000 = 
         0.03968   -0.02167   -0.01226   -0.00086 
AFIX  43 
H30A  2    0.299851    0.066256    0.489575    11.00000   -1.20000 
AFIX   0 
C31   1    0.393778    0.337185    0.000592    11.00000    0.03278    0.04461 = 
         0.03058   -0.00911    0.00044   -0.01706 
C32   1    0.407325    0.316694   -0.079271    11.00000    0.06091    0.05260 = 
         0.02779   -0.00812   -0.00202   -0.01764 
AFIX  43 
H32A  2    0.443770    0.262522   -0.091559    11.00000   -1.20000 
AFIX   0 
C33   1    0.368752    0.373682   -0.139468    11.00000    0.07742    0.06989 = 
         0.03159   -0.00475   -0.01222   -0.01807 
AFIX  43 
H33A  2    0.379522    0.359696   -0.194040    11.00000   -1.20000 
AFIX   0 
C34   1    0.313296    0.452793   -0.121511    11.00000    0.06552    0.06477 = 
         0.04692    0.01255   -0.01599   -0.02643 
AFIX  43 
H34A  2    0.285321    0.491650   -0.163128    11.00000   -1.20000 
AFIX   0 
C35   1    0.299387    0.474166   -0.043272    11.00000    0.04776    0.04875 = 
         0.05219   -0.00264   -0.00825   -0.01734 
AFIX  43 
H35A  2    0.262288    0.528080   -0.031022    11.00000   -1.20000 
AFIX   0 
C36   1    0.339514    0.417013    0.017078    11.00000    0.03309    0.04439 = 
         0.03989   -0.00954   -0.00293   -0.01491 
AFIX  43 
H36A  2    0.330114    0.432155    0.070757    11.00000   -1.20000 
AFIX   0 
C37   1    0.566257    0.239325    0.030614    11.00000    0.02512    0.05154 = 
         0.03717   -0.02833    0.00394   -0.01706 
C38   1    0.608687    0.163969    0.076770    11.00000    0.02736    0.06758 = 
         0.04329   -0.03561   -0.00553   -0.00352 
AFIX  43 
H38A  2    0.566377    0.121840    0.133344    11.00000   -1.20000 
AFIX   0 
C39   1    0.712098    0.148672    0.041966    11.00000    0.02740    0.09266 = 
         0.05801   -0.05168   -0.00928   -0.00127 
AFIX  43 
H39A  2    0.739993    0.096798    0.074768    11.00000   -1.20000 
AFIX   0 
C40   1    0.773489    0.208886   -0.039928    11.00000    0.02497    0.10053 = 
         0.07176   -0.06246   -0.00312   -0.00744 
AFIX  43 
H40A  2    0.843958    0.197960   -0.064277    11.00000   -1.20000 
AFIX   0 
C41   1    0.733871    0.285035   -0.087160    11.00000    0.03565    0.09029 = 
         0.05839   -0.04909    0.02276   -0.03516 
AFIX  43 
H41A  2    0.777183    0.326608   -0.143586    11.00000   -1.20000 
AFIX   0 
C42   1    0.628854    0.301711   -0.052047    11.00000    0.03659    0.05608 = 
         0.04874   -0.02800    0.00713   -0.01923 
AFIX  43 
H42A  2    0.601381    0.354530   -0.084222    11.00000   -1.20000 
AFIX   0 
C43   1    0.174946   -0.110471    0.305661    11.00000    0.06004    0.04077 = 
         0.04084   -0.02358    0.00351   -0.02406 
AFIX  23 
H43A  2    0.226390   -0.141934    0.329530    11.00000   -1.20000 
H43B  2    0.115205   -0.152741    0.336568    11.00000   -1.20000 
AFIX   0 
C44   1    0.214868   -0.097472    0.207699    11.00000    0.06183    0.03077 = 
         0.04155   -0.01625    0.00082   -0.01091 
AFIX  23 
H44A  2    0.157619   -0.093491    0.189270    11.00000   -1.20000 
H44B  2    0.254054   -0.153676    0.195685    11.00000   -1.20000 
AFIX   0 
C45   1    0.242960    0.045258    0.078740    11.00000    0.05931    0.06956 = 
         0.03538   -0.03189   -0.02698    0.01958 
AFIX  23 
H45A  2    0.298067    0.088427    0.029462    11.00000   -1.20000 
H45B  2    0.227127    0.003702    0.050759    11.00000   -1.20000 
AFIX   0 
C46   1    0.155229    0.100227    0.111390    11.00000    0.08466    0.05461 = 
         0.06744   -0.04045   -0.05797    0.02455 
AFIX  23 
H46A  2    0.094435    0.060351    0.136540    11.00000   -1.20000 
H46B  2    0.152321    0.152625    0.058283    11.00000   -1.20000 
AFIX   0 
C47   1    0.057658    0.111825    0.268545    11.00000    0.01743    0.05256 = 
         0.07045    0.00444   -0.00403   -0.00289 
AFIX  23 
H47A  2    0.053808    0.150675    0.307450    11.00000   -1.20000 
H47B  2   -0.001479    0.126938    0.251781    11.00000   -1.20000 
AFIX   0 
C48   1    0.050611    0.015863    0.321645    11.00000    0.02001    0.08157 = 
         0.03362   -0.00072   -0.00969   -0.00084 
AFIX  23 
H48A  2    0.030479   -0.021743    0.292635    11.00000   -1.20000 
H48B  2   -0.002975    0.008397    0.383818    11.00000   -1.20000 
AFIX   0 
C49   1    0.134016   -0.041868    0.426827    11.00000    0.02502    0.03307 = 
         0.02528   -0.00743   -0.01008   -0.00698 
AFIX 137 
H49A  2    0.193474   -0.075469    0.434300    11.00000   -1.50000 
H49B  2    0.073573   -0.080927    0.468403    11.00000   -1.50000 
H49C  2    0.127598    0.017038    0.441557    11.00000   -1.50000 
AFIX   0 
C50   1    0.384717   -0.040128    0.101814    11.00000    0.02465    0.06726 = 
         0.05397   -0.04632   -0.00711    0.00231 
AFIX 137 
H50A  2    0.409503   -0.080868    0.147600    11.00000   -1.50000 
H50B  2    0.427413    0.016412    0.066596    11.00000   -1.50000 
H50C  2    0.386826   -0.073838    0.059946    11.00000   -1.50000 
AFIX   0 
C51   1    0.156070    0.242156    0.149303    11.00000    0.04124    0.02915 = 
         0.03551   -0.00581   -0.01691   -0.00456 
AFIX 137 
H51A  2    0.162806    0.265587    0.194835    11.00000   -1.50000 
H51B  2    0.094132    0.266475    0.140553    11.00000   -1.50000 
H51C  2    0.214325    0.263190    0.090644    11.00000   -1.50000 
AFIX   0 
rem AFIX   6 
part  1 
S1    7    0.375892    0.549145    0.614773    10.50000    0.03673    0.02925 = 
         0.03936   -0.01536   -0.01910   -0.00694 
eadp o5 > f3 
O5    4    0.401585    0.605741    0.525866    10.50000    0.05995    0.05561 = 
         0.05995   -0.01769   -0.02701   -0.01673 
O6    4    0.302648    0.580283    0.684464    10.50000    0.05995    0.05561 = 
         0.05995   -0.01769   -0.02701   -0.01673 
O7    4    0.458569    0.499262    0.635440    10.50000    0.05995    0.05561 = 
         0.05995   -0.01769   -0.02701   -0.01673 
C52   1    0.318411    0.451023    0.616557    10.50000    0.05995    0.05561 = 
         0.05995   -0.01769   -0.02701   -0.01673 
F1    5    0.370787    0.398562    0.565933    10.50000    0.05995    0.05561 = 
         0.05995   -0.01769   -0.02701   -0.01673 
F2    5    0.270215    0.389827    0.701952    10.50000    0.05995    0.05561 = 
         0.05995   -0.01769   -0.02701   -0.01673 
F3    5    0.242329    0.473382    0.588158    10.50000    0.05995    0.05561 = 
         0.05995   -0.01769   -0.02701   -0.01673 
part  0 
S2    7    0.036549    1.022122   -0.054456    10.50000    0.04344    0.06207 = 
         0.06435   -0.01243   -0.03339   -0.00821 
eadp o8 > f6 
O8    4    0.103534    0.964616   -0.101699    10.50000    0.07991    0.07600 = 
         0.09121   -0.00091   -0.05140   -0.01809 
O9    4    0.095362    1.098380   -0.061341    10.50000    0.07991    0.07600 = 
         0.09121   -0.00091   -0.05140   -0.01809 
O10   4   -0.029427    1.069247   -0.099728    10.50000    0.07991    0.07600 = 
         0.09121   -0.00091   -0.05140   -0.01809 
C53   1   -0.050326    0.985979    0.063832    10.50000    0.07991    0.07600 = 
         0.09121   -0.00091   -0.05140   -0.01809 
F4    5   -0.073823    1.071688    0.080482    10.50000    0.07991    0.07600 = 
         0.09121   -0.00091   -0.05140   -0.01809 
F5    5   -0.125539    0.944853    0.060993    10.50000    0.07991    0.07600 = 
         0.09121   -0.00091   -0.05140   -0.01809 
F6    5   -0.002818    0.931581    0.115108    10.50000    0.07991    0.07600 = 
         0.09121   -0.00091   -0.05140   -0.01809 
PART   1 
C54   1    0.344618    0.612856    0.358806    10.65000    0.07888 
AFIX  23 
H54A  2    0.393777    0.562585    0.345494    10.65000   -1.20000 
H54B  2    0.315863    0.601820    0.426176    10.65000   -1.20000 
AFIX   0 
eadp cl1 cl2 
CL1   8    0.408314    0.719983    0.304859    10.80000    0.06829    0.06499 = 
         0.07848   -0.00713   -0.03278   -0.00500 
CL2   8    0.249310    0.603997    0.326551    10.65000    0.06829    0.06499 = 
         0.07848   -0.00713   -0.03278   -0.00500 
PART   2 
C54B  1    0.301884    0.652956    0.387130    10.35000    0.09790 
AFIX  23 
H54C  2    0.301542    0.609196    0.446062    10.35000   -1.20000 
H54D  2    0.299458    0.718091    0.389376    10.35000   -1.20000 
AFIX   0 
eadp cl1b cl2b 
CL1B  8    0.407872    0.637399    0.296180    10.20000    0.08736    0.08805 = 
         0.05927   -0.01047   -0.03137   -0.01506 
CL2B  8    0.201447    0.630249    0.368300    10.35000    0.08736    0.08805 = 
         0.05927   -0.01047   -0.03137   -0.01506 
PART   2 
eadp cl3 cl4 
C55   1    0.384232    0.444600    0.592210    10.50000    0.07663 
AFIX  23 
H55A  2    0.416156    0.387878    0.619744    10.50000   -1.20000 
H55B  2    0.416574    0.459272    0.524403    10.50000   -1.20000 
AFIX   0 
CL3   8    0.253174    0.423866    0.631432    10.50000    0.10909 
CL4   8    0.399149    0.532471    0.622201    10.50000    0.10909 
  
HKLF 4 
  
REM  asb631 in P-1 
REM R1 =  0.0731 for   10397 Fo > 4sig(Fo)  and  0.0967 for all   13939 data 
REM    722 parameters refined using     27 restraints 
  
END 
  
WGHT      0.0925     10.7965 
  
REM Highest difference peak  1.532,  deepest hole -1.592,  1-sigma level  0.109 
Q1    1   0.2808  0.5757  0.2954  11.00000  0.05    1.53 
Q2    1   0.0004  1.0646 -0.0104  11.00000  0.05    1.36 
Q3    1   0.2206  0.5127  0.6019  11.00000  0.05    1.25 
Q4    1   0.2447  0.4385  0.6110  11.00000  0.05    1.21 
Q5    1   0.0543  0.0837  0.2289  11.00000  0.05    1.17 
Q6    1  -0.0523  0.9704  0.1607  11.00000  0.05    1.10 
Q7    1   0.2238  0.6249  0.3538  11.00000  0.05    1.10 
Q8    1   0.2567  0.4019  0.6601  11.00000  0.05    1.05 
Q9    1   0.3180  0.3677  0.6500  11.00000  0.05    0.98 
Q10   1   0.2628 -0.1054  0.2306  11.00000  0.05    0.89 
;
_shelx_res_checksum              4176

_shelx_fab_file                  
; 
    1    0    0     67.67      0.00 
    2    0    0     30.23      0.00 
    3    0    0      1.27      0.00 
    4    0    0     -9.12      0.00 
    5    0    0     -7.88      0.00 
    6    0    0     -3.96      0.00 
    7    0    0     -1.50      0.00 
    8    0    0     -0.11      0.00 
    9    0    0      1.46      0.00 
   10    0    0      2.40      0.00 
   11    0    0      2.06      0.00 
   12    0    0      1.44      0.00 
   13    0    0      0.89      0.00 
   14    0    0      0.11      0.00 
   15    0    0     -0.34      0.00 
   16    0    0     -0.11      0.00 
   17    0    0      0.13      0.00 
  -17    1    0     -0.60      0.00 
  -16    1    0     -0.47      0.00 
  -15    1    0     -0.37      0.00 
  -14    1    0     -0.60      0.00 
  -13    1    0     -0.83      0.00 
  -12    1    0     -1.16      0.00 
  -11    1    0     -1.61      0.00 
  -10    1    0     -1.30      0.00 
   -9    1    0     -0.24      0.00 
   -8    1    0      0.53      0.00 
   -7    1    0      1.88      0.00 
   -6    1    0      5.34      0.00 
   -5    1    0      8.60      0.00 
   -4    1    0      5.32      0.00 
   -3    1    0    -10.30      0.00 
   -2    1    0    -34.57      0.00 
   -1    1    0    -49.75      0.00 
    0    1    0    -40.50      0.00 
    1    1    0    -15.41      0.00 
    2    1    0      2.83      0.00 
    3    1    0      5.32      0.00 
    4    1    0      0.29      0.00 
    5    1    0     -3.28      0.00 
    6    1    0     -3.06      0.00 
    7    1    0     -0.91      0.00 
    8    1    0      0.47      0.00 
    9    1    0      0.58      0.00 
   10    1    0      0.55      0.00 
   11    1    0      0.39      0.00 
   12    1    0     -0.07      0.00 
   13    1    0     -0.04      0.00 
   14    1    0      0.41      0.00 
   15    1    0      0.39      0.00 
   16    1    0      0.07      0.00 
  -16    2    0      0.10      0.00 
  -15    2    0      0.30      0.00 
  -14    2    0      0.38      0.00 
  -13    2    0      0.05      0.00 
  -12    2    0     -0.23      0.00 
  -11    2    0     -0.48      0.00 
  -10    2    0     -0.97      0.00 
   -9    2    0     -0.82      0.00 
   -8    2    0      0.11      0.00 
   -7    2    0     -0.05      0.00 
   -6    2    0     -1.55      0.00 
   -5    2    0     -1.46      0.00 
   -4    2    0      2.38      0.00 
   -3    2    0      6.82      0.00 
   -2    2    0      3.09      0.00 
   -1    2    0    -13.99      0.00 
    0    2    0    -33.53      0.00 
    1    2    0    -36.34      0.00 
    2    2    0    -19.21      0.00 
    3    2    0      1.61      0.00 
    4    2    0     12.01      0.00 
    5    2    0     11.53      0.00 
    6    2    0      6.11      0.00 
    7    2    0      0.61      0.00 
    8    2    0     -2.89      0.00 
    9    2    0     -4.42      0.00 
   10    2    0     -4.14      0.00 
   11    2    0     -2.43      0.00 
   12    2    0     -0.82      0.00 
   13    2    0     -0.15      0.00 
   14    2    0      0.36      0.00 
   15    2    0      1.03      0.00 
   16    2    0      1.15      0.00 
  -16    3    0      0.44      0.00 
  -15    3    0      0.11      0.00 
  -14    3    0      0.09      0.00 
  -13    3    0      0.50      0.00 
  -12    3    0      0.93      0.00 
  -11    3    0      1.24      0.00 
  -10    3    0      1.06      0.00 
   -9    3    0      0.05      0.00 
   -8    3    0     -0.76      0.00 
   -7    3    0     -0.72      0.00 
   -6    3    0     -1.71      0.00 
   -5    3    0     -4.71      0.00 
   -4    3    0     -5.62      0.00 
   -3    3    0      2.78      0.00 
   -2    3    0     23.05      0.00 
   -1    3    0     45.23      0.00 
    0    3    0     51.13      0.00 
    1    3    0     34.03      0.00 
    2    3    0      8.24      0.00 
    3    3    0     -7.92      0.00 
    4    3    0    -10.43      0.00 
    5    3    0     -6.20      0.00 
    6    3    0     -1.49      0.00 
    7    3    0      1.69      0.00 
    8    3    0      3.57      0.00 
    9    3    0      4.10      0.00 
   10    3    0      2.98      0.00 
   11    3    0      1.20      0.00 
   12    3    0      0.11      0.00 
   13    3    0     -0.48      0.00 
   14    3    0     -1.19      0.00 
   15    3    0     -1.65      0.00 
   16    3    0     -1.48      0.00 
  -16    4    0     -0.38      0.00 
  -15    4    0     -0.52      0.00 
  -14    4    0     -0.81      0.00 
  -13    4    0     -0.91      0.00 
  -12    4    0     -0.67      0.00 
  -11    4    0     -0.23      0.00 
  -10    4    0      0.46      0.00 
   -9    4    0      0.96      0.00 
   -8    4    0      0.63      0.00 
   -7    4    0      0.81      0.00 
   -6    4    0      3.44      0.00 
   -5    4    0      6.32      0.00 
   -4    4    0      3.71      0.00 
   -3    4    0     -6.97      0.00 
   -2    4    0    -20.40      0.00 
   -1    4    0    -25.95      0.00 
    0    4    0    -18.10      0.00 
    1    4    0     -4.22      0.00 
    2    4    0      3.44      0.00 
    3    4    0      1.97      0.00 
    4    4    0     -2.21      0.00 
    5    4    0     -3.79      0.00 
    6    4    0     -2.71      0.00 
    7    4    0     -1.01      0.00 
    8    4    0      0.24      0.00 
    9    4    0      1.15      0.00 
   10    4    0      1.65      0.00 
   11    4    0      1.34      0.00 
   12    4    0      0.68      0.00 
   13    4    0      0.46      0.00 
   14    4    0      0.58      0.00 
   15    4    0      0.58      0.00 
   16    4    0      0.45      0.00 
  -16    5    0      0.11      0.00 
  -15    5    0      0.62      0.00 
  -14    5    0      1.14      0.00 
  -13    5    0      0.97      0.00 
  -12    5    0      0.12      0.00 
  -11    5    0     -0.73      0.00 
  -10    5    0     -1.00      0.00 
   -9    5    0     -0.57      0.00 
   -8    5    0     -0.29      0.00 
   -7    5    0     -1.63      0.00 
   -6    5    0     -3.92      0.00 
   -5    5    0     -3.67      0.00 
   -4    5    0      0.52      0.00 
   -3    5    0      4.80      0.00 
   -2    5    0      3.54      0.00 
   -1    5    0     -4.30      0.00 
    0    5    0    -12.29      0.00 
    1    5    0    -12.05      0.00 
    2    5    0     -3.09      0.00 
    3    5    0      6.38      0.00 
    4    5    0      9.43      0.00 
    5    5    0      6.62      0.00 
    6    5    0      2.03      0.00 
    7    5    0     -1.84      0.00 
    8    5    0     -4.38      0.00 
    9    5    0     -5.23      0.00 
   10    5    0     -4.15      0.00 
   11    5    0     -2.06      0.00 
   12    5    0     -0.47      0.00 
   13    5    0      0.16      0.00 
   14    5    0      0.28      0.00 
   15    5    0      0.26      0.00 
   16    5    0      0.19      0.00 
  -16    6    0      0.38      0.00 
  -15    6    0      0.08      0.00 
  -14    6    0     -0.31      0.00 
  -13    6    0     -0.26      0.00 
  -12    6    0      0.07      0.00 
  -11    6    0      0.04      0.00 
  -10    6    0     -0.41      0.00 
   -9    6    0     -0.64      0.00 
   -8    6    0      0.23      0.00 
   -7    6    0      1.86      0.00 
   -6    6    0      1.83      0.00 
   -5    6    0     -1.10      0.00 
   -4    6    0     -3.52      0.00 
   -3    6    0     -0.54      0.00 
   -2    6    0      8.00      0.00 
   -1    6    0     16.27      0.00 
    0    6    0     17.23      0.00 
    1    6    0      9.37      0.00 
    2    6    0     -1.17      0.00 
    3    6    0     -6.96      0.00 
    4    6    0     -6.47      0.00 
    5    6    0     -3.16      0.00 
    6    6    0      0.04      0.00 
    7    6    0      2.61      0.00 
    8    6    0      4.25      0.00 
    9    6    0      4.15      0.00 
   10    6    0      2.50      0.00 
   11    6    0      0.78      0.00 
   12    6    0     -0.09      0.00 
   13    6    0     -0.32      0.00 
   14    6    0     -0.30      0.00 
   15    6    0     -0.22      0.00 
   16    6    0     -0.11      0.00 
  -15    7    0     -0.56      0.00 
  -14    7    0     -0.52      0.00 
  -13    7    0     -0.41      0.00 
  -12    7    0      0.30      0.00 
  -11    7    0      1.35      0.00 
  -10    7    0      1.69      0.00 
   -9    7    0      0.85      0.00 
   -8    7    0     -0.45      0.00 
   -7    7    0     -0.43      0.00 
   -6    7    0      2.06      0.00 
   -5    7    0      4.89      0.00 
   -4    7    0      3.94      0.00 
   -3    7    0     -1.64      0.00 
   -2    7    0     -7.80      0.00 
   -1    7    0     -9.76      0.00 
    0    7    0     -6.36      0.00 
    1    7    0     -0.79      0.00 
    2    7    0      2.44      0.00 
    3    7    0      1.90      0.00 
    4    7    0     -0.04      0.00 
    5    7    0     -0.90      0.00 
    6    7    0     -0.76      0.00 
    7    7    0     -0.62      0.00 
    8    7    0     -0.40      0.00 
    9    7    0      0.24      0.00 
   10    7    0      0.76      0.00 
   11    7    0      0.65      0.00 
   12    7    0      0.21      0.00 
   13    7    0     -0.07      0.00 
   14    7    0     -0.05      0.00 
   15    7    0      0.13      0.00 
  -15    8    0      0.04      0.00 
  -14    8    0      0.37      0.00 
  -13    8    0      0.43      0.00 
  -12    8    0     -0.37      0.00 
  -11    8    0     -1.22      0.00 
  -10    8    0     -0.93      0.00 
   -9    8    0      0.22      0.00 
   -8    8    0      0.45      0.00 
   -7    8    0     -1.50      0.00 
   -6    8    0     -4.38      0.00 
   -5    8    0     -5.00      0.00 
   -4    8    0     -2.19      0.00 
   -3    8    0      1.12      0.00 
   -2    8    0      1.46      0.00 
   -1    8    0     -1.15      0.00 
    0    8    0     -3.80      0.00 
    1    8    0     -3.71      0.00 
    2    8    0     -0.67      0.00 
    3    8    0      2.74      0.00 
    4    8    0      3.76      0.00 
    5    8    0      2.20      0.00 
    6    8    0     -0.21      0.00 
    7    8    0     -2.27      0.00 
    8    8    0     -3.58      0.00 
    9    8    0     -3.65      0.00 
   10    8    0     -2.40      0.00 
   11    8    0     -0.84      0.00 
   12    8    0      0.14      0.00 
   13    8    0      0.44      0.00 
   14    8    0      0.20      0.00 
   15    8    0     -0.21      0.00 
  -14    9    0     -0.17      0.00 
  -13    9    0     -0.36      0.00 
  -12    9    0     -0.07      0.00 
  -11    9    0     -0.10      0.00 
  -10    9    0     -0.72      0.00 
   -9    9    0     -0.85      0.00 
   -8    9    0      0.48      0.00 
   -7    9    0      2.45      0.00 
   -6    9    0      2.96      0.00 
   -5    9    0      1.05      0.00 
   -4    9    0     -1.19      0.00 
   -3    9    0     -0.84      0.00 
   -2    9    0      2.24      0.00 
   -1    9    0      5.30      0.00 
    0    9    0      5.69      0.00 
    1    9    0      2.95      0.00 
    2    9    0     -0.97      0.00 
    3    9    0     -3.35      0.00 
    4    9    0     -2.95      0.00 
    5    9    0     -0.79      0.00 
    6    9    0      1.59      0.00 
    7    9    0      3.43      0.00 
    8    9    0      4.11      0.00 
    9    9    0      3.19      0.00 
   10    9    0      1.43      0.00 
   11    9    0      0.14      0.00 
   12    9    0     -0.29      0.00 
   13    9    0     -0.14      0.00 
   14    9    0      0.17      0.00 
  -14   10    0      0.32      0.00 
  -13   10    0      0.08      0.00 
  -12   10    0      0.03      0.00 
  -11   10    0      0.74      0.00 
  -10   10    0      1.07      0.00 
   -9   10    0     -0.15      0.00 
   -8   10    0     -1.82      0.00 
   -7   10    0     -1.68      0.00 
   -6   10    0      0.77      0.00 
   -5   10    0      3.41      0.00 
   -4   10    0      3.58      0.00 
   -3   10    0      0.86      0.00 
   -2   10    0     -2.49      0.00 
   -1   10    0     -3.98      0.00 
    0   10    0     -3.06      0.00 
    1   10    0     -0.94      0.00 
    2   10    0      0.82      0.00 
    3   10    0      1.36      0.00 
    4   10    0      0.79      0.00 
    5   10    0     -0.16      0.00 
    6   10    0     -0.96      0.00 
    7   10    0     -1.28      0.00 
    8   10    0     -0.90      0.00 
    9   10    0     -0.13      0.00 
   10   10    0      0.30      0.00 
   11   10    0      0.16      0.00 
   12   10    0     -0.28      0.00 
   13   10    0     -0.69      0.00 
   14   10    0     -0.63      0.00 
  -13   11    0      0.50      0.00 
  -12   11    0      0.15      0.00 
  -11   11    0     -0.63      0.00 
  -10   11    0     -0.14      0.00 
   -9   11    0      1.36      0.00 
   -8   11    0      1.51      0.00 
   -7   11    0     -0.64      0.00 
   -6   11    0     -3.32      0.00 
   -5   11    0     -4.05      0.00 
   -4   11    0     -2.17      0.00 
   -3   11    0      0.70      0.00 
   -2   11    0      2.26      0.00 
   -1   11    0      1.73      0.00 
    0   11    0      0.30      0.00 
    1   11    0     -0.59      0.00 
    2   11    0     -0.55      0.00 
    3   11    0     -0.06      0.00 
    4   11    0      0.24      0.00 
    5   11    0     -0.03      0.00 
    6   11    0     -0.81      0.00 
    7   11    0     -1.72      0.00 
    8   11    0     -2.24      0.00 
    9   11    0     -1.91      0.00 
   10   11    0     -0.86      0.00 
   11   11    0      0.20      0.00 
   12   11    0      0.81      0.00 
   13   11    0      0.85      0.00 
  -13   12    0     -0.30      0.00 
  -12   12    0      0.37      0.00 
  -11   12    0      0.46      0.00 
  -10   12    0     -0.43      0.00 
   -9   12    0     -0.70      0.00 
   -8   12    0      0.68      0.00 
   -7   12    0      2.32      0.00 
   -6   12    0      2.39      0.00 
   -5   12    0      0.67      0.00 
   -4   12    0     -1.41      0.00 
   -3   12    0     -2.13      0.00 
   -2   12    0     -0.96      0.00 
   -1   12    0      0.93      0.00 
    0   12    0      1.96      0.00 
    1   12    0      1.68      0.00 
    2   12    0      0.54      0.00 
    3   12    0     -0.77      0.00 
    4   12    0     -1.37      0.00 
    5   12    0     -0.60      0.00 
    6   12    0      1.05      0.00 
    7   12    0      2.43      0.00 
    8   12    0      2.69      0.00 
    9   12    0      1.80      0.00 
   10   12    0      0.54      0.00 
   11   12    0     -0.27      0.00 
   12   12    0     -0.40      0.00 
  -12   13    0     -0.67      0.00 
  -11   13    0     -0.14      0.00 
  -10   13    0      0.01      0.00 
   -9   13    0     -1.02      0.00 
   -8   13    0     -2.04      0.00 
   -7   13    0     -1.37      0.00 
   -6   13    0      0.80      0.00 
   -5   13    0      2.75      0.00 
   -4   13    0      3.01      0.00 
   -3   13    0      1.37      0.00 
   -2   13    0     -1.03      0.00 
   -1   13    0     -2.56      0.00 
    0   13    0     -2.49      0.00 
    1   13    0     -1.34      0.00 
    2   13    0      0.22      0.00 
    3   13    0      1.55      0.00 
    4   13    0      1.86      0.00 
    5   13    0      0.95      0.00 
    6   13    0     -0.45      0.00 
    7   13    0     -1.40      0.00 
    8   13    0     -1.49      0.00 
    9   13    0     -0.93      0.00 
   10   13    0     -0.38      0.00 
   11   13    0     -0.23      0.00 
  -11   14    0     -0.02      0.00 
  -10   14    0      0.54      0.00 
   -9   14    0      1.51      0.00 
   -8   14    0      1.30      0.00 
   -7   14    0     -0.48      0.00 
   -6   14    0     -2.30      0.00 
   -5   14    0     -2.60      0.00 
   -4   14    0     -1.36      0.00 
   -3   14    0      0.35      0.00 
   -2   14    0      1.45      0.00 
   -1   14    0      1.45      0.00 
    0   14    0      0.68      0.00 
    1   14    0     -0.25      0.00 
    2   14    0     -0.86      0.00 
    3   14    0     -0.81      0.00 
    4   14    0     -0.18      0.00 
    5   14    0      0.32      0.00 
    6   14    0      0.30      0.00 
    7   14    0      0.10      0.00 
    8   14    0      0.02      0.00 
    9   14    0      0.12      0.00 
   10   14    0      0.35      0.00 
   -9   15    0     -0.62      0.00 
   -8   15    0     -0.09      0.00 
   -7   15    0      0.70      0.00 
   -6   15    0      0.81      0.00 
   -5   15    0      0.05      0.00 
   -4   15    0     -0.84      0.00 
   -3   15    0     -1.10      0.00 
   -2   15    0     -0.49      0.00 
   -1   15    0      0.61      0.00 
    0   15    0      1.46      0.00 
    1   15    0      1.49      0.00 
    2   15    0      0.68      0.00 
    3   15    0     -0.53      0.00 
    4   15    0     -1.28      0.00 
    5   15    0     -0.90      0.00 
    6   15    0      0.18      0.00 
    7   15    0      0.96      0.00 
    8   15    0      1.01      0.00 
    9   15    0      0.48      0.00 
   -8   16    0     -0.52      0.00 
   -7   16    0     -0.22      0.00 
   -6   16    0      0.59      0.00 
   -5   16    0      1.14      0.00 
   -4   16    0      1.03      0.00 
   -3   16    0      0.48      0.00 
   -2   16    0     -0.40      0.00 
   -1   16    0     -1.40      0.00 
    0   16    0     -1.83      0.00 
    1   16    0     -1.26      0.00 
    2   16    0     -0.08      0.00 
    3   16    0      0.79      0.00 
    4   16    0      0.71      0.00 
    5   16    0     -0.04      0.00 
    6   16    0     -0.70      0.00 
    7   16    0     -0.96      0.00 
    8   16    0     -0.86      0.00 
   -6   17    0     -0.43      0.00 
   -5   17    0     -0.58      0.00 
   -4   17    0     -0.18      0.00 
   -3   17    0      0.27      0.00 
   -2   17    0      0.66      0.00 
   -1   17    0      0.82      0.00 
    0   17    0      0.47      0.00 
    1   17    0     -0.24      0.00 
    2   17    0     -0.71      0.00 
    3   17    0     -0.49      0.00 
    4   17    0      0.15      0.00 
    5   17    0      0.47      0.00 
    6   17    0      0.28      0.00 
   -3   18    0     -0.13      0.00 
   -2   18    0     -0.33      0.00 
   -1   18    0      0.00      0.00 
    0   18    0      0.74      0.00 
    1   18    0      1.18      0.00 
    2   18    0      0.90      0.00 
   -4  -17    1      0.36      0.00 
   -3  -17    1     -0.06      0.00 
   -2  -17    1     -0.52      0.00 
   -1  -17    1     -0.47      0.00 
    0  -17    1     -0.01      0.00 
    1  -17    1      0.51      0.00 
    2  -17    1      0.79      0.00 
    3  -17    1      0.74      0.00 
    4  -17    1      0.51      0.00 
    5  -17    1      0.13      0.00 
    6  -17    1     -0.20      0.00 
   -7  -16    1     -0.56      0.00 
   -6  -16    1     -0.75      0.00 
   -5  -16    1     -0.70      0.00 
   -4  -16    1     -0.09      0.00 
   -3  -16    1      0.63      0.00 
   -2  -16    1      0.65      0.00 
   -1  -16    1     -0.10      0.00 
    0  -16    1     -1.09      0.00 
    1  -16    1     -1.68      0.00 
    2  -16    1     -1.49      0.00 
    3  -16    1     -0.80      0.00 
    4  -16    1     -0.08      0.00 
    5  -16    1      0.55      0.00 
    6  -16    1      0.82      0.00 
    7  -16    1      0.40      0.00 
    8  -16    1     -0.21      0.00 
   -8  -15    1      0.13      0.00 
   -7  -15    1      0.69      0.00 
   -6  -15    1      0.85      0.00 
   -5  -15    1      0.23      0.00 
   -4  -15    1     -0.72      0.00 
   -3  -15    1     -1.04      0.00 
   -2  -15    1     -0.53      0.00 
   -1  -15    1      0.35      0.00 
    0  -15    1      1.20      0.00 
    1  -15    1      1.51      0.00 
    2  -15    1      0.88      0.00 
    3  -15    1     -0.22      0.00 
    4  -15    1     -0.94      0.00 
    5  -15    1     -0.91      0.00 
    6  -15    1     -0.26      0.00 
    7  -15    1      0.37      0.00 
    8  -15    1      0.25      0.00 
    9  -15    1     -0.32      0.00 
  -10  -14    1      0.76      0.00 
   -9  -14    1      0.68      0.00 
   -8  -14    1      0.38      0.00 
   -7  -14    1      0.05      0.00 
   -6  -14    1     -0.05      0.00 
   -5  -14    1      0.19      0.00 
   -4  -14    1      0.27      0.00 
   -3  -14    1     -0.10      0.00 
   -2  -14    1     -0.48      0.00 
   -1  -14    1     -0.54      0.00 
    0  -14    1     -0.27      0.00 
    1  -14    1      0.43      0.00 
    2  -14    1      1.28      0.00 
    3  -14    1      1.47      0.00 
    4  -14    1      0.62      0.00 
    5  -14    1     -0.86      0.00 
    6  -14    1     -1.99      0.00 
    7  -14    1     -1.64      0.00 
    8  -14    1      0.07      0.00 
    9  -14    1      1.31      0.00 
   10  -14    1      0.93      0.00 
   11  -14    1     -0.01      0.00 
  -11  -13    1     -0.45      0.00 
  -10  -13    1     -0.40      0.00 
   -9  -13    1     -0.49      0.00 
   -8  -13    1     -0.89      0.00 
   -7  -13    1     -1.21      0.00 
   -6  -13    1     -1.01      0.00 
   -5  -13    1     -0.19      0.00 
   -4  -13    1      0.94      0.00 
   -3  -13    1      1.65      0.00 
   -2  -13    1      1.43      0.00 
   -1  -13    1      0.49      0.00 
    0  -13    1     -0.91      0.00 
    1  -13    1     -2.32      0.00 
    2  -13    1     -2.62      0.00 
    3  -13    1     -1.15      0.00 
    4  -13    1      1.12      0.00 
    5  -13    1      2.65      0.00 
    6  -13    1      2.42      0.00 
    7  -13    1      0.54      0.00 
    8  -13    1     -1.39      0.00 
    9  -13    1     -1.64      0.00 
   10  -13    1     -0.61      0.00 
   11  -13    1     -0.15      0.00 
   12  -13    1     -0.56      0.00 
  -12  -12    1     -0.20      0.00 
  -11  -12    1     -0.35      0.00 
  -10  -12    1     -0.20      0.00 
   -9  -12    1      0.53      0.00 
   -8  -12    1      1.62      0.00 
   -7  -12    1      2.30      0.00 
   -6  -12    1      2.01      0.00 
   -5  -12    1      0.76      0.00 
   -4  -12    1     -0.77      0.00 
   -3  -12    1     -1.56      0.00 
   -2  -12    1     -1.20      0.00 
   -1  -12    1     -0.01      0.00 
    0  -12    1      1.42      0.00 
    1  -12    1      2.12      0.00 
    2  -12    1      1.17      0.00 
    3  -12    1     -0.79      0.00 
    4  -12    1     -1.95      0.00 
    5  -12    1     -1.28      0.00 
    6  -12    1      0.62      0.00 
    7  -12    1      2.10      0.00 
    8  -12    1      1.77      0.00 
    9  -12    1      0.25      0.00 
   10  -12    1     -0.38      0.00 
   11  -12    1      0.41      0.00 
   12  -12    1      0.91      0.00 
   13  -12    1      0.32      0.00 
  -12  -11    1      0.77      0.00 
  -11  -11    1      0.75      0.00 
  -10  -11    1      0.21      0.00 
   -9  -11    1     -0.85      0.00 
   -8  -11    1     -1.77      0.00 
   -7  -11    1     -2.01      0.00 
   -6  -11    1     -1.61      0.00 
   -5  -11    1     -0.75      0.00 
   -4  -11    1      0.28      0.00 
   -3  -11    1      0.78      0.00 
   -2  -11    1      0.40      0.00 
   -1  -11    1     -0.48      0.00 
    0  -11    1     -0.90      0.00 
    1  -11    1     -0.05      0.00 
    2  -11    1      1.58      0.00 
    3  -11    1      2.19      0.00 
    4  -11    1      0.65      0.00 
    5  -11    1     -2.02      0.00 
    6  -11    1     -3.55      0.00 
    7  -11    1     -2.55      0.00 
    8  -11    1     -0.01      0.00 
    9  -11    1      1.47      0.00 
   10  -11    1      0.70      0.00 
   11  -11    1     -0.53      0.00 
   12  -11    1     -0.40      0.00 
   13  -11    1      0.33      0.00 
  -13  -10    1     -0.51      0.00 
  -12  -10    1     -0.53      0.00 
  -11  -10    1     -0.38      0.00 
  -10  -10    1     -0.07      0.00 
   -9  -10    1      0.09      0.00 
   -8  -10    1     -0.31      0.00 
   -7  -10    1     -0.87      0.00 
   -6  -10    1     -1.08      0.00 
   -5  -10    1     -0.98      0.00 
   -4  -10    1     -0.52      0.00 
   -3  -10    1      0.48      0.00 
   -2  -10    1      1.41      0.00 
   -1  -10    1      1.23      0.00 
    0  -10    1     -0.47      0.00 
    1  -10    1     -2.84      0.00 
    2  -10    1     -3.98      0.00 
    3  -10    1     -2.47      0.00 
    4  -10    1      0.83      0.00 
    5  -10    1      3.18      0.00 
    6  -10    1      2.66      0.00 
    7  -10    1      0.13      0.00 
    8  -10    1     -1.75      0.00 
    9  -10    1     -1.38      0.00 
   10  -10    1      0.10      0.00 
   11  -10    1      0.62      0.00 
   12  -10    1      0.03      0.00 
   13  -10    1     -0.33      0.00 
   14  -10    1     -0.11      0.00 
  -14   -9    1      0.07      0.00 
  -13   -9    1      0.01      0.00 
  -12   -9    1     -0.03      0.00 
  -11   -9    1      0.05      0.00 
  -10   -9    1      0.56      0.00 
   -9   -9    1      1.91      0.00 
   -8   -9    1      3.44      0.00 
   -7   -9    1      3.95      0.00 
   -6   -9    1      3.25      0.00 
   -5   -9    1      1.61      0.00 
   -4   -9    1     -1.01      0.00 
   -3   -9    1     -3.67      0.00 
   -2   -9    1     -4.18      0.00 
   -1   -9    1     -1.49      0.00 
    0   -9    1      2.82      0.00 
    1   -9    1      5.75      0.00 
    2   -9    1      5.23      0.00 
    3   -9    1      1.96      0.00 
    4   -9    1     -0.92      0.00 
    5   -9    1     -0.85      0.00 
    6   -9    1      1.30      0.00 
    7   -9    1      2.64      0.00 
    8   -9    1      1.79      0.00 
    9   -9    1      0.09      0.00 
   10   -9    1     -0.66      0.00 
   11   -9    1     -0.23      0.00 
   12   -9    1      0.26      0.00 
   13   -9    1      0.19      0.00 
   14   -9    1      0.04      0.00 
   15   -9    1      0.16      0.00 
  -14   -8    1      0.04      0.00 
  -13   -8    1      0.14      0.00 
  -12   -8    1      0.10      0.00 
  -11   -8    1     -0.16      0.00 
  -10   -8    1     -1.12      0.00 
   -9   -8    1     -2.68      0.00 
   -8   -8    1     -3.68      0.00 
   -7   -8    1     -3.42      0.00 
   -6   -8    1     -2.10      0.00 
   -5   -8    1      0.35      0.00 
   -4   -8    1      3.59      0.00 
   -3   -8    1      5.46      0.00 
   -2   -8    1      3.83      0.00 
   -1   -8    1     -0.45      0.00 
    0   -8    1     -3.96      0.00 
    1   -8    1     -4.00      0.00 
    2   -8    1     -1.03      0.00 
    3   -8    1      1.64      0.00 
    4   -8    1      1.01      0.00 
    5   -8    1     -2.24      0.00 
    6   -8    1     -4.37      0.00 
    7   -8    1     -3.30      0.00 
    8   -8    1     -0.77      0.00 
    9   -8    1      0.51      0.00 
   10   -8    1      0.01      0.00 
   11   -8    1     -0.88      0.00 
   12   -8    1     -0.88      0.00 
   13   -8    1     -0.13      0.00 
   14   -8    1      0.34      0.00 
   15   -8    1      0.25      0.00 
  -15   -7    1      0.03      0.00 
  -14   -7    1      0.15      0.00 
  -13   -7    1      0.15      0.00 
  -12   -7    1      0.07      0.00 
  -11   -7    1      0.15      0.00 
  -10   -7    1      0.46      0.00 
   -9   -7    1      0.47      0.00 
   -8   -7    1     -0.01      0.00 
   -7   -7    1     -0.44      0.00 
   -6   -7    1     -0.83      0.00 
   -5   -7    1     -1.71      0.00 
   -4   -7    1     -2.27      0.00 
   -3   -7    1     -0.88      0.00 
   -2   -7    1      1.90      0.00 
   -1   -7    1      2.68      0.00 
    0   -7    1     -0.86      0.00 
    1   -7    1     -6.61      0.00 
    2   -7    1     -9.72      0.00 
    3   -7    1     -7.26      0.00 
    4   -7    1     -1.11      0.00 
    5   -7    1      3.69      0.00 
    6   -7    1      3.96      0.00 
    7   -7    1      1.42      0.00 
    8   -7    1     -0.36      0.00 
    9   -7    1     -0.20      0.00 
   10   -7    1      0.79      0.00 
   11   -7    1      1.26      0.00 
   12   -7    1      0.72      0.00 
   13   -7    1     -0.25      0.00 
   14   -7    1     -0.75      0.00 
   15   -7    1     -0.73      0.00 
   16   -7    1     -0.66      0.00 
  -15   -6    1     -0.18      0.00 
  -14   -6    1     -0.34      0.00 
  -13   -6    1     -0.28      0.00 
  -12   -6    1     -0.06      0.00 
  -11   -6    1      0.31      0.00 
  -10   -6    1      1.30      0.00 
   -9   -6    1      3.00      0.00 
   -8   -6    1      4.29      0.00 
   -7   -6    1      4.07      0.00 
   -6   -6    1      2.59      0.00 
   -5   -6    1      0.12      0.00 
   -4   -6    1     -3.78      0.00 
   -3   -6    1     -8.05      0.00 
   -2   -6    1     -8.42      0.00 
   -1   -6    1     -1.32      0.00 
    0   -6    1     10.11      0.00 
    1   -6    1     17.42      0.00 
    2   -6    1     15.32      0.00 
    3   -6    1      6.67      0.00 
    4   -6    1     -1.18      0.00 
    5   -6    1     -3.28      0.00 
    6   -6    1     -0.89      0.00 
    7   -6    1      1.28      0.00 
    8   -6    1      1.08      0.00 
    9   -6    1      0.02      0.00 
   10   -6    1     -0.36      0.00 
   11   -6    1     -0.10      0.00 
   12   -6    1      0.26      0.00 
   13   -6    1      0.27      0.00 
   14   -6    1      0.00      0.00 
   15   -6    1     -0.05      0.00 
   16   -6    1      0.18      0.00 
  -15   -5    1      0.25      0.00 
  -14   -5    1      0.15      0.00 
  -13   -5    1      0.00      0.00 
  -12   -5    1     -0.14      0.00 
  -11   -5    1     -0.77      0.00 
  -10   -5    1     -2.34      0.00 
   -9   -5    1     -4.23      0.00 
   -8   -5    1     -5.04      0.00 
   -7   -5    1     -4.10      0.00 
   -6   -5    1     -1.32      0.00 
   -5   -5    1      3.49      0.00 
   -4   -5    1      9.49      0.00 
   -3   -5    1     12.78      0.00 
   -2   -5    1      8.38      0.00 
   -1   -5    1     -2.76      0.00 
    0   -5    1    -11.57      0.00 
    1   -5    1    -10.48      0.00 
    2   -5    1     -2.23      0.00 
    3   -5    1      4.48      0.00 
    4   -5    1      4.74      0.00 
    5   -5    1      0.51      0.00 
    6   -5    1     -2.94      0.00 
    7   -5    1     -2.89      0.00 
    8   -5    1     -1.19      0.00 
    9   -5    1     -0.42      0.00 
   10   -5    1     -0.62      0.00 
   11   -5    1     -0.77      0.00 
   12   -5    1     -0.41      0.00 
   13   -5    1      0.45      0.00 
   14   -5    1      1.21      0.00 
   15   -5    1      1.19      0.00 
   16   -5    1      0.63      0.00 
  -16   -4    1      0.27      0.00 
  -15   -4    1      0.54      0.00 
  -14   -4    1      0.79      0.00 
  -13   -4    1      0.68      0.00 
  -12   -4    1      0.39      0.00 
  -11   -4    1      0.54      0.00 
  -10   -4    1      1.04      0.00 
   -9   -4    1      1.23      0.00 
   -8   -4    1      0.86      0.00 
   -7   -4    1     -0.12      0.00 
   -6   -4    1     -2.15      0.00 
   -5   -4    1     -5.10      0.00 
   -4   -4    1     -7.04      0.00 
   -3   -4    1     -4.98      0.00 
   -2   -4    1      0.45      0.00 
   -1   -4    1      1.87      0.00 
    0   -4    1     -6.94      0.00 
    1   -4    1    -20.19      0.00 
    2   -4    1    -25.25      0.00 
    3   -4    1    -17.82      0.00 
    4   -4    1     -4.96      0.00 
    5   -4    1      4.10      0.00 
    6   -4    1      5.82      0.00 
    7   -4    1      3.28      0.00 
    8   -4    1      1.24      0.00 
    9   -4    1      0.76      0.00 
   10   -4    1      0.44      0.00 
   11   -4    1     -0.09      0.00 
   12   -4    1     -0.51      0.00 
   13   -4    1     -0.97      0.00 
   14   -4    1     -1.21      0.00 
   15   -4    1     -0.92      0.00 
   16   -4    1     -0.51      0.00 
  -16   -3    1     -1.11      0.00 
  -15   -3    1     -1.71      0.00 
  -14   -3    1     -1.67      0.00 
  -13   -3    1     -0.93      0.00 
  -12   -3    1     -0.16      0.00 
  -11   -3    1      0.58      0.00 
  -10   -3    1      1.95      0.00 
   -9   -3    1      3.60      0.00 
   -8   -3    1      4.38      0.00 
   -7   -3    1      4.04      0.00 
   -6   -3    1      2.75      0.00 
   -5   -3    1     -0.22      0.00 
   -4   -3    1     -5.60      0.00 
   -3   -3    1    -10.99      0.00 
   -2   -3    1     -8.17      0.00 
   -1   -3    1      9.89      0.00 
    0   -3    1     35.22      0.00 
    1   -3    1     47.80      0.00 
    2   -3    1     38.09      0.00 
    3   -3    1     16.76      0.00 
    4   -3    1     -0.36      0.00 
    5   -3    1     -6.77      0.00 
    6   -3    1     -5.51      0.00 
    7   -3    1     -2.68      0.00 
    8   -3    1     -1.28      0.00 
    9   -3    1     -0.37      0.00 
   10   -3    1      0.76      0.00 
   11   -3    1      1.28      0.00 
   12   -3    1      1.14      0.00 
   13   -3    1      0.85      0.00 
   14   -3    1      0.36      0.00 
   15   -3    1     -0.08      0.00 
   16   -3    1     -0.01      0.00 
   17   -3    1      0.18      0.00 
  -16   -2    1      1.02      0.00 
  -15   -2    1      1.35      0.00 
  -14   -2    1      0.82      0.00 
  -13   -2    1      0.05      0.00 
  -12   -2    1     -0.45      0.00 
  -11   -2    1     -1.40      0.00 
  -10   -2    1     -3.17      0.00 
   -9   -2    1     -4.61      0.00 
   -8   -2    1     -4.73      0.00 
   -7   -2    1     -3.09      0.00 
   -6   -2    1      1.08      0.00 
   -5   -2    1      7.89      0.00 
   -4   -2    1     14.98      0.00 
   -3   -2    1     16.11      0.00 
   -2   -2    1      3.98      0.00 
   -1   -2    1    -18.14      0.00 
    0   -2    1    -32.24      0.00 
    1   -2    1    -25.33      0.00 
    2   -2    1     -6.52      0.00 
    3   -2    1      6.42      0.00 
    4   -2    1      7.88      0.00 
    5   -2    1      3.68      0.00 
    6   -2    1      0.29      0.00 
    7   -2    1     -0.27      0.00 
    8   -2    1      0.07      0.00 
    9   -2    1     -0.51      0.00 
   10   -2    1     -1.08      0.00 
   11   -2    1     -0.81      0.00 
   12   -2    1     -0.47      0.00 
   13   -2    1     -0.23      0.00 
   14   -2    1      0.27      0.00 
   15   -2    1      0.52      0.00 
   16   -2    1      0.32      0.00 
   17   -2    1      0.21      0.00 
  -16   -1    1     -0.10      0.00 
  -15   -1    1      0.23      0.00 
  -14   -1    1      0.71      0.00 
  -13   -1    1      0.57      0.00 
  -12   -1    1      0.18      0.00 
  -11   -1    1      0.31      0.00 
  -10   -1    1      0.58      0.00 
   -9   -1    1      0.68      0.00 
   -8   -1    1      0.87      0.00 
   -7   -1    1      0.10      0.00 
   -6   -1    1     -2.86      0.00 
   -5   -1    1     -6.64      0.00 
   -4   -1    1     -7.76      0.00 
   -3   -1    1     -3.60      0.00 
   -2   -1    1      2.36      0.00 
   -1   -1    1     -1.73      0.00 
    0   -1    1    -22.23      0.00 
    1   -1    1    -44.62      0.00 
    2   -1    1    -47.70      0.00 
    3   -1    1    -30.13      0.00 
    4   -1    1     -8.35      0.00 
    5   -1    1      4.66      0.00 
    6   -1    1      7.41      0.00 
    7   -1    1      4.83      0.00 
    8   -1    1      2.16      0.00 
    9   -1    1      0.78      0.00 
   10   -1    1     -0.44      0.00 
   11   -1    1     -1.28      0.00 
   12   -1    1     -1.15      0.00 
   13   -1    1     -0.83      0.00 
   14   -1    1     -0.73      0.00 
   15   -1    1     -0.48      0.00 
   16   -1    1     -0.35      0.00 
   17   -1    1     -0.48      0.00 
  -16    0    1     -0.02      0.00 
  -15    0    1     -0.52      0.00 
  -14    0    1     -0.58      0.00 
  -13    0    1      0.11      0.00 
  -12    0    1      0.89      0.00 
  -11    0    1      1.62      0.00 
  -10    0    1      2.45      0.00 
   -9    0    1      2.41      0.00 
   -8    0    1      1.25      0.00 
   -7    0    1      0.46      0.00 
   -6    0    1      0.11      0.00 
   -5    0    1     -1.98      0.00 
   -4    0    1     -6.51      0.00 
   -3    0    1     -8.45      0.00 
   -2    0    1      3.53      0.00 
   -1    0    1     35.32      0.00 
    0    0    1     70.61      0.00 
    1    0    1     80.62      0.00 
    2    0    1     57.62      0.00 
    3    0    1     22.73      0.00 
    4    0    1     -1.61      0.00 
    5    0    1    -10.22      0.00 
    6    0    1     -9.09      0.00 
    7    0    1     -5.32      0.00 
    8    0    1     -2.41      0.00 
    9    0    1     -0.11      0.00 
   10    0    1      1.70      0.00 
   11    0    1      2.14      0.00 
   12    0    1      1.68      0.00 
   13    0    1      1.33      0.00 
   14    0    1      0.79      0.00 
   15    0    1      0.07      0.00 
   16    0    1     -0.12      0.00 
   17    0    1      0.07      0.00 
  -16    1    1     -0.45      0.00 
  -15    1    1     -0.25      0.00 
  -14    1    1     -0.35      0.00 
  -13    1    1     -0.66      0.00 
  -12    1    1     -1.02      0.00 
  -11    1    1     -1.64      0.00 
  -10    1    1     -1.92      0.00 
   -9    1    1     -1.16      0.00 
   -8    1    1     -0.32      0.00 
   -7    1    1     -0.07      0.00 
   -6    1    1      1.61      0.00 
   -5    1    1      6.18      0.00 
   -4    1    1     10.52      0.00 
   -3    1    1      6.84      0.00 
   -2    1    1    -10.90      0.00 
   -1    1    1    -35.17      0.00 
    0    1    1    -45.45      0.00 
    1    1    1    -31.56      0.00 
    2    1    1     -7.71      0.00 
    3    1    1      6.67      0.00 
    4    1    1      7.96      0.00 
    5    1    1      3.66      0.00 
    6    1    1      0.18      0.00 
    7    1    1     -0.47      0.00 
    8    1    1      0.19      0.00 
    9    1    1      0.35      0.00 
   10    1    1      0.32      0.00 
   11    1    1      0.41      0.00 
   12    1    1     -0.01      0.00 
   13    1    1     -0.48      0.00 
   14    1    1     -0.22      0.00 
   15    1    1      0.14      0.00 
   16    1    1      0.07      0.00 
   17    1    1      0.00      0.00 
  -16    2    1      0.00      0.00 
  -15    2    1      0.06      0.00 
  -14    2    1      0.33      0.00 
  -13    2    1      0.28      0.00 
  -12    2    1      0.04      0.00 
  -11    2    1     -0.12      0.00 
  -10    2    1     -0.59      0.00 
   -9    2    1     -0.97      0.00 
   -8    2    1     -0.19      0.00 
   -7    2    1      0.64      0.00 
   -6    2    1     -0.83      0.00 
   -5    2    1     -3.73      0.00 
   -4    2    1     -4.02      0.00 
   -3    2    1      0.44      0.00 
   -2    2    1      4.56      0.00 
   -1    2    1     -2.02      0.00 
    0    2    1    -21.33      0.00 
    1    2    1    -38.23      0.00 
    2    2    1    -36.36      0.00 
    3    2    1    -18.48      0.00 
    4    2    1     -0.16      0.00 
    5    2    1      8.88      0.00 
    6    2    1      9.11      0.00 
    7    2    1      5.01      0.00 
    8    2    1      0.60      0.00 
    9    2    1     -2.50      0.00 
   10    2    1     -3.95      0.00 
   11    2    1     -3.34      0.00 
   12    2    1     -1.52      0.00 
   13    2    1     -0.31      0.00 
   14    2    1      0.13      0.00 
   15    2    1      0.65      0.00 
   16    2    1      1.03      0.00 
   17    2    1      0.85      0.00 
  -16    3    1      0.71      0.00 
  -15    3    1      0.52      0.00 
  -14    3    1      0.13      0.00 
  -13    3    1      0.19      0.00 
  -12    3    1      0.61      0.00 
  -11    3    1      1.08      0.00 
  -10    3    1      1.27      0.00 
   -9    3    1      0.50      0.00 
   -8    3    1     -0.74      0.00 
   -7    3    1     -0.66      0.00 
   -6    3    1      0.54      0.00 
   -5    3    1     -0.14      0.00 
   -4    3    1     -3.45      0.00 
   -3    3    1     -4.00      0.00 
   -2    3    1      6.26      0.00 
   -1    3    1     28.13      0.00 
    0    3    1     48.21      0.00 
    1    3    1     49.14      0.00 
    2    3    1     29.58      0.00 
    3    3    1      5.63      0.00 
    4    3    1     -8.27      0.00 
    5    3    1    -10.66      0.00 
    6    3    1     -7.25      0.00 
    7    3    1     -2.88      0.00 
    8    3    1      0.71      0.00 
    9    3    1      3.10      0.00 
   10    3    1      3.51      0.00 
   11    3    1      2.06      0.00 
   12    3    1      0.52      0.00 
   13    3    1     -0.16      0.00 
   14    3    1     -0.60      0.00 
   15    3    1     -1.13      0.00 
   16    3    1     -1.34      0.00 
   17    3    1     -1.13      0.00 
  -16    4    1     -0.44      0.00 
  -15    4    1     -0.43      0.00 
  -14    4    1     -0.46      0.00 
  -13    4    1     -0.63      0.00 
  -12    4    1     -0.70      0.00 
  -11    4    1     -0.50      0.00 
  -10    4    1      0.19      0.00 
   -9    4    1      1.18      0.00 
   -8    4    1      1.22      0.00 
   -7    4    1      0.02      0.00 
   -6    4    1      0.19      0.00 
   -5    4    1      3.60      0.00 
   -4    4    1      6.69      0.00 
   -3    4    1      3.24      0.00 
   -2    4    1     -8.25      0.00 
   -1    4    1    -20.78      0.00 
    0    4    1    -23.72      0.00 
    1    4    1    -14.17      0.00 
    2    4    1     -1.11      0.00 
    3    4    1      5.26      0.00 
    4    4    1      4.08      0.00 
    5    4    1      0.82      0.00 
    6    4    1     -0.83      0.00 
    7    4    1     -0.83      0.00 
    8    4    1     -0.30      0.00 
    9    4    1      0.52      0.00 
   10    4    1      1.58      0.00 
   11    4    1      2.04      0.00 
   12    4    1      1.43      0.00 
   13    4    1      0.58      0.00 
   14    4    1      0.23      0.00 
   15    4    1      0.22      0.00 
   16    4    1      0.28      0.00 
  -16    5    1     -0.10      0.00 
  -15    5    1      0.09      0.00 
  -14    5    1      0.64      0.00 
  -13    5    1      1.05      0.00 
  -12    5    1      0.70      0.00 
  -11    5    1     -0.27      0.00 
  -10    5    1     -1.10      0.00 
   -9    5    1     -1.10      0.00 
   -8    5    1     -0.27      0.00 
   -7    5    1     -0.14      0.00 
   -6    5    1     -2.36      0.00 
   -5    5    1     -5.18      0.00 
   -4    5    1     -4.54      0.00 
   -3    5    1      0.10      0.00 
   -2    5    1      3.95      0.00 
   -1    5    1      1.74      0.00 
    0    5    1     -6.26      0.00 
    1    5    1    -13.01      0.00 
    2    5    1    -11.60      0.00 
    3    5    1     -3.37      0.00 
    4    5    1      4.21      0.00 
    5    5    1      6.49      0.00 
    6    5    1      4.57      0.00 
    7    5    1      1.25      0.00 
    8    5    1     -2.03      0.00 
    9    5    1     -4.53      0.00 
   10    5    1     -5.21      0.00 
   11    5    1     -3.79      0.00 
   12    5    1     -1.57      0.00 
   13    5    1      0.00      0.00 
   14    5    1      0.56      0.00 
   15    5    1      0.51      0.00 
   16    5    1      0.31      0.00 
  -15    6    1      0.34      0.00 
  -14    6    1     -0.21      0.00 
  -13    6    1     -0.63      0.00 
  -12    6    1     -0.34      0.00 
  -11    6    1      0.08      0.00 
  -10    6    1     -0.15      0.00 
   -9    6    1     -0.86      0.00 
   -8    6    1     -0.91      0.00 
   -7    6    1      0.71      0.00 
   -6    6    1      2.88      0.00 
   -5    6    1      2.45      0.00 
   -4    6    1     -1.09      0.00 
   -3    6    1     -3.30      0.00 
   -2    6    1      0.24      0.00 
   -1    6    1      8.59      0.00 
    0    6    1     15.75      0.00 
    1    6    1     15.59      0.00 
    2    6    1      7.86      0.00 
    3    6    1     -1.28      0.00 
    4    6    1     -5.88      0.00 
    5    6    1     -5.56      0.00 
    6    6    1     -3.10      0.00 
    7    6    1     -0.17      0.00 
    8    6    1      2.63      0.00 
    9    6    1      4.16      0.00 
   10    6    1      3.59      0.00 
   11    6    1      1.73      0.00 
   12    6    1      0.14      0.00 
   13    6    1     -0.48      0.00 
   14    6    1     -0.40      0.00 
   15    6    1     -0.15      0.00 
   16    6    1     -0.08      0.00 
  -15    7    1     -0.53      0.00 
  -14    7    1     -0.33      0.00 
  -13    7    1     -0.35      0.00 
  -12    7    1     -0.24      0.00 
  -11    7    1      0.68      0.00 
  -10    7    1      1.83      0.00 
   -9    7    1      1.99      0.00 
   -8    7    1      0.74      0.00 
   -7    7    1     -0.84      0.00 
   -6    7    1     -0.47      0.00 
   -5    7    1      2.71      0.00 
   -4    7    1      5.56      0.00 
   -3    7    1      3.99      0.00 
   -2    7    1     -1.81      0.00 
   -1    7    1     -7.55      0.00 
    0    7    1     -9.13      0.00 
    1    7    1     -5.75      0.00 
    2    7    1     -0.52      0.00 
    3    7    1      2.51      0.00 
    4    7    1      2.40      0.00 
    5    7    1      1.18      0.00 
    6    7    1      0.36      0.00 
    7    7    1     -0.17      0.00 
    8    7    1     -0.48      0.00 
    9    7    1     -0.09      0.00 
   10    7    1      0.76      0.00 
   11    7    1      1.19      0.00 
   12    7    1      0.83      0.00 
   13    7    1      0.07      0.00 
   14    7    1     -0.41      0.00 
   15    7    1     -0.24      0.00 
   16    7    1      0.15      0.00 
  -15    8    1     -0.07      0.00 
  -14    8    1      0.13      0.00 
  -13    8    1      0.70      0.00 
  -12    8    1      0.53      0.00 
  -11    8    1     -0.68      0.00 
  -10    8    1     -1.47      0.00 
   -9    8    1     -0.79      0.00 
   -8    8    1      0.45      0.00 
   -7    8    1      0.28      0.00 
   -6    8    1     -2.29      0.00 
   -5    8    1     -5.29      0.00 
   -4    8    1     -5.34      0.00 
   -3    8    1     -2.13      0.00 
   -2    8    1      1.03      0.00 
   -1    8    1      1.36      0.00 
    0    8    1     -0.86      0.00 
    1    8    1     -3.23      0.00 
    2    8    1     -3.40      0.00 
    3    8    1     -1.16      0.00 
    4    8    1      1.32      0.00 
    5    8    1      2.08      0.00 
    6    8    1      1.16      0.00 
    7    8    1     -0.59      0.00 
    8    8    1     -2.48      0.00 
    9    8    1     -3.69      0.00 
   10    8    1     -3.46      0.00 
   11    8    1     -2.07      0.00 
   12    8    1     -0.45      0.00 
   13    8    1      0.62      0.00 
   14    8    1      0.72      0.00 
   15    8    1      0.07      0.00 
  -14    9    1      0.06      0.00 
  -13    9    1     -0.59      0.00 
  -12    9    1     -0.51      0.00 
  -11    9    1     -0.07      0.00 
  -10    9    1     -0.33      0.00 
   -9    9    1     -0.99      0.00 
   -8    9    1     -0.72      0.00 
   -7    9    1      1.03      0.00 
   -6    9    1      3.02      0.00 
   -5    9    1      3.06      0.00 
   -4    9    1      0.75      0.00 
   -3    9    1     -1.35      0.00 
   -2    9    1     -0.74      0.00 
   -1    9    1      2.17      0.00 
    0    9    1      4.94      0.00 
    1    9    1      5.39      0.00 
    2    9    1      3.04      0.00 
    3    9    1     -0.40      0.00 
    4    9    1     -2.53      0.00 
    5    9    1     -2.43      0.00 
    6    9    1     -0.71      0.00 
    7    9    1      1.64      0.00 
    8    9    1      3.54      0.00 
    9    9    1      3.88      0.00 
   10    9    1      2.59      0.00 
   11    9    1      0.82      0.00 
   12    9    1     -0.35      0.00 
   13    9    1     -0.53      0.00 
   14    9    1     -0.01      0.00 
   15    9    1      0.41      0.00 
  -14   10    1      0.37      0.00 
  -13   10    1      0.38      0.00 
  -12   10    1      0.01      0.00 
  -11   10    1      0.34      0.00 
  -10   10    1      1.23      0.00 
   -9   10    1      1.04      0.00 
   -8   10    1     -0.65      0.00 
   -7   10    1     -2.10      0.00 
   -6   10    1     -1.38      0.00 
   -5   10    1      1.45      0.00 
   -4   10    1      3.97      0.00 
   -3   10    1      3.75      0.00 
   -2   10    1      0.88      0.00 
   -1   10    1     -2.34      0.00 
    0   10    1     -3.90      0.00 
    1   10    1     -3.27      0.00 
    2   10    1     -1.26      0.00 
    3   10    1      0.72      0.00 
    4   10    1      1.60      0.00 
    5   10    1      1.22      0.00 
    6   10    1      0.08      0.00 
    7   10    1     -0.98      0.00 
    8   10    1     -1.24      0.00 
    9   10    1     -0.62      0.00 
   10   10    1      0.19      0.00 
   11   10    1      0.55      0.00 
   12   10    1      0.26      0.00 
   13   10    1     -0.49      0.00 
   14   10    1     -0.99      0.00 
  -13   11    1      0.21      0.00 
  -12   11    1      0.55      0.00 
  -11   11    1     -0.21      0.00 
  -10   11    1     -0.68      0.00 
   -9   11    1      0.40      0.00 
   -8   11    1      1.73      0.00 
   -7   11    1      1.21      0.00 
   -6   11    1     -1.33      0.00 
   -5   11    1     -3.93      0.00 
   -4   11    1     -4.32      0.00 
   -3   11    1     -2.15      0.00 
   -2   11    1      0.77      0.00 
   -1   11    1      2.30      0.00 
    0   11    1      1.92      0.00 
    1   11    1      0.58      0.00 
    2   11    1     -0.54      0.00 
    3   11    1     -0.90      0.00 
    4   11    1     -0.61      0.00 
    5   11    1     -0.17      0.00 
    6   11    1     -0.19      0.00 
    7   11    1     -0.94      0.00 
    8   11    1     -1.98      0.00 
    9   11    1     -2.44      0.00 
   10   11    1     -1.86      0.00 
   11   11    1     -0.68      0.00 
   12   11    1      0.47      0.00 
   13   11    1      1.10      0.00 
   14   11    1      0.91      0.00 
  -12   12    1     -0.15      0.00 
  -11   12    1      0.35      0.00 
  -10   12    1     -0.15      0.00 
   -9   12    1     -1.01      0.00 
   -8   12    1     -0.62      0.00 
   -7   12    1      1.12      0.00 
   -6   12    1      2.63      0.00 
   -5   12    1      2.45      0.00 
   -4   12    1      0.57      0.00 
   -3   12    1     -1.56      0.00 
   -2   12    1     -2.28      0.00 
   -1   12    1     -1.20      0.00 
    0   12    1      0.63      0.00 
    1   12    1      1.95      0.00 
    2   12    1      2.07      0.00 
    3   12    1      0.97      0.00 
    4   12    1     -0.57      0.00 
    5   12    1     -1.26      0.00 
    6   12    1     -0.37      0.00 
    7   12    1      1.46      0.00 
    8   12    1      2.83      0.00 
    9   12    1      2.83      0.00 
   10   12    1      1.66      0.00 
   11   12    1      0.24      0.00 
   12   12    1     -0.56      0.00 
   13   12    1     -0.49      0.00 
  -12   13    1     -0.61      0.00 
  -11   13    1     -0.34      0.00 
  -10   13    1      0.28      0.00 
   -9   13    1     -0.09      0.00 
   -8   13    1     -1.41      0.00 
   -7   13    1     -2.14      0.00 
   -6   13    1     -1.16      0.00 
   -5   13    1      1.07      0.00 
   -4   13    1      2.98      0.00 
   -3   13    1      3.16      0.00 
   -2   13    1      1.47      0.00 
   -1   13    1     -0.89      0.00 
    0   13    1     -2.52      0.00 
    1   13    1     -2.75      0.00 
    2   13    1     -1.66      0.00 
    3   13    1      0.20      0.00 
    4   13    1      1.76      0.00 
    5   13    1      1.97      0.00 
    6   13    1      0.79      0.00 
    7   13    1     -0.78      0.00 
    8   13    1     -1.66      0.00 
    9   13    1     -1.49      0.00 
   10   13    1     -0.72      0.00 
   11   13    1     -0.11      0.00 
   12   13    1     -0.03      0.00 
  -11   14    1      0.15      0.00 
  -10   14    1      0.20      0.00 
   -9   14    1      1.11      0.00 
   -8   14    1      1.81      0.00 
   -7   14    1      1.08      0.00 
   -6   14    1     -0.95      0.00 
   -5   14    1     -2.75      0.00 
   -4   14    1     -2.96      0.00 
   -3   14    1     -1.61      0.00 
   -2   14    1      0.24      0.00 
   -1   14    1      1.55      0.00 
    0   14    1      1.74      0.00 
    1   14    1      0.85      0.00 
    2   14    1     -0.42      0.00 
    3   14    1     -1.18      0.00 
    4   14    1     -0.97      0.00 
    5   14    1     -0.19      0.00 
    6   14    1      0.36      0.00 
    7   14    1      0.38      0.00 
    8   14    1      0.09      0.00 
    9   14    1     -0.19      0.00 
   10   14    1     -0.18      0.00 
   11   14    1      0.10      0.00 
   -9   15    1     -0.76      0.00 
   -8   15    1     -0.62      0.00 
   -7   15    1      0.17      0.00 
   -6   15    1      1.09      0.00 
   -5   15    1      1.17      0.00 
   -4   15    1      0.26      0.00 
   -3   15    1     -0.83      0.00 
   -2   15    1     -1.33      0.00 
   -1   15    1     -0.90      0.00 
    0   15    1      0.31      0.00 
    1   15    1      1.52      0.00 
    2   15    1      1.78      0.00 
    3   15    1      0.78      0.00 
    4   15    1     -0.74      0.00 
    5   15    1     -1.52      0.00 
    6   15    1     -0.99      0.00 
    7   15    1      0.25      0.00 
    8   15    1      1.23      0.00 
    9   15    1      1.33      0.00 
   10   15    1      0.67      0.00 
   -8   16    1     -0.51      0.00 
   -7   16    1     -0.68      0.00 
   -6   16    1     -0.17      0.00 
   -5   16    1      0.79      0.00 
   -4   16    1      1.46      0.00 
   -3   16    1      1.56      0.00 
   -2   16    1      1.13      0.00 
   -1   16    1      0.03      0.00 
    0   16    1     -1.38      0.00 
    1   16    1     -2.00      0.00 
    2   16    1     -1.30      0.00 
    3   16    1      0.07      0.00 
    4   16    1      0.96      0.00 
    5   16    1      0.82      0.00 
    6   16    1      0.00      0.00 
    7   16    1     -0.87      0.00 
    8   16    1     -1.30      0.00 
   -6   17    1     -0.02      0.00 
   -5   17    1     -0.85      0.00 
   -4   17    1     -0.99      0.00 
   -3   17    1     -0.60      0.00 
   -2   17    1     -0.02      0.00 
   -1   17    1      0.65      0.00 
    0   17    1      0.95      0.00 
    1   17    1      0.44      0.00 
    2   17    1     -0.42      0.00 
    3   17    1     -0.79      0.00 
    4   17    1     -0.37      0.00 
    5   17    1      0.28      0.00 
    6   17    1      0.53      0.00 
    7   17    1      0.39      0.00 
   -3   18    1      0.07      0.00 
   -2   18    1     -0.37      0.00 
   -1   18    1     -0.51      0.00 
    0   18    1      0.16      0.00 
    1   18    1      1.13      0.00 
    2   18    1      1.47      0.00 
    3   18    1      0.92      0.00 
    4   18    1      0.12      0.00 
   -3  -17    2      0.19      0.00 
   -2  -17    2     -0.21      0.00 
   -1  -17    2     -0.35      0.00 
    0  -17    2     -0.15      0.00 
    1  -17    2      0.21      0.00 
    2  -17    2      0.60      0.00 
    3  -17    2      0.78      0.00 
    4  -17    2      0.72      0.00 
    5  -17    2      0.58      0.00 
   -6  -16    2     -0.37      0.00 
   -5  -16    2     -0.77      0.00 
   -4  -16    2     -0.76      0.00 
   -3  -16    2     -0.10      0.00 
   -2  -16    2      0.53      0.00 
   -1  -16    2      0.53      0.00 
    0  -16    2     -0.06      0.00 
    1  -16    2     -0.95      0.00 
    2  -16    2     -1.55      0.00 
    3  -16    2     -1.45      0.00 
    4  -16    2     -0.97      0.00 
    5  -16    2     -0.41      0.00 
    6  -16    2      0.26      0.00 
    7  -16    2      0.60      0.00 
   -7  -15    2     -0.14      0.00 
   -6  -15    2      0.56      0.00 
   -5  -15    2      0.84      0.00 
   -4  -15    2      0.28      0.00 
   -3  -15    2     -0.54      0.00 
   -2  -15    2     -0.91      0.00 
   -1  -15    2     -0.74      0.00 
    0  -15    2     -0.03      0.00 
    1  -15    2      1.03      0.00 
    2  -15    2      1.49      0.00 
    3  -15    2      0.89      0.00 
    4  -15    2     -0.11      0.00 
    5  -15    2     -0.84      0.00 
    6  -15    2     -1.01      0.00 
    7  -15    2     -0.54      0.00 
    8  -15    2      0.00      0.00 
    9  -15    2     -0.11      0.00 
   -9  -14    2      0.97      0.00 
   -8  -14    2      0.89      0.00 
   -7  -14    2      0.43      0.00 
   -6  -14    2     -0.08      0.00 
   -5  -14    2     -0.17      0.00 
   -4  -14    2      0.15      0.00 
   -3  -14    2      0.29      0.00 
   -2  -14    2      0.11      0.00 
   -1  -14    2     -0.11      0.00 
    0  -14    2     -0.34      0.00 
    1  -14    2     -0.36      0.00 
    2  -14    2      0.29      0.00 
    3  -14    2      1.22      0.00 
    4  -14    2      1.56      0.00 
    5  -14    2      0.99      0.00 
    6  -14    2     -0.30      0.00 
    7  -14    2     -1.37      0.00 
    8  -14    2     -0.96      0.00 
    9  -14    2      0.49      0.00 
   10  -14    2      1.05      0.00 
   11  -14    2      0.29      0.00 
  -10  -13    2     -0.52      0.00 
   -9  -13    2     -0.44      0.00 
   -8  -13    2     -0.46      0.00 
   -7  -13    2     -0.69      0.00 
   -6  -13    2     -0.84      0.00 
   -5  -13    2     -0.68      0.00 
   -4  -13    2     -0.08      0.00 
   -3  -13    2      0.81      0.00 
   -2  -13    2      1.47      0.00 
   -1  -13    2      1.54      0.00 
    0  -13    2      0.90      0.00 
    1  -13    2     -0.59      0.00 
    2  -13    2     -2.24      0.00 
    3  -13    2     -2.61      0.00 
    4  -13    2     -1.31      0.00 
    5  -13    2      0.69      0.00 
    6  -13    2      2.18      0.00 
    7  -13    2      2.05      0.00 
    8  -13    2      0.33      0.00 
    9  -13    2     -1.17      0.00 
   10  -13    2     -1.04      0.00 
   11  -13    2     -0.33      0.00 
   12  -13    2     -0.36      0.00 
  -11  -12    2     -0.24      0.00 
  -10  -12    2     -0.36      0.00 
   -9  -12    2     -0.27      0.00 
   -8  -12    2      0.40      0.00 
   -7  -12    2      1.34      0.00 
   -6  -12    2      1.90      0.00 
   -5  -12    2      1.67      0.00 
   -4  -12    2      0.54      0.00 
   -3  -12    2     -0.98      0.00 
   -2  -12    2     -1.92      0.00 
   -1  -12    2     -1.77      0.00 
    0  -12    2     -0.49      0.00 
    1  -12    2      1.36      0.00 
    2  -12    2      2.29      0.00 
    3  -12    2      1.32      0.00 
    4  -12    2     -0.59      0.00 
    5  -12    2     -1.70      0.00 
    6  -12    2     -1.17      0.00 
    7  -12    2      0.48      0.00 
    8  -12    2      1.59      0.00 
    9  -12    2      1.03      0.00 
   10  -12    2     -0.05      0.00 
   11  -12    2      0.12      0.00 
   12  -12    2      0.98      0.00 
   13  -12    2      0.96      0.00 
  -12  -11    2      0.54      0.00 
  -11  -11    2      0.82      0.00 
  -10  -11    2      0.88      0.00 
   -9  -11    2      0.30      0.00 
   -8  -11    2     -0.76      0.00 
   -7  -11    2     -1.57      0.00 
   -6  -11    2     -1.87      0.00 
   -5  -11    2     -1.60      0.00 
   -4  -11    2     -0.55      0.00 
   -3  -11    2      0.79      0.00 
   -2  -11    2      1.33      0.00 
   -1  -11    2      0.63      0.00 
    0  -11    2     -0.69      0.00 
    1  -11    2     -1.33      0.00 
    2  -11    2     -0.35      0.00 
    3  -11    2      1.46      0.00 
    4  -11    2      2.09      0.00 
    5  -11    2      0.65      0.00 
    6  -11    2     -1.71      0.00 
    7  -11    2     -2.89      0.00 
    8  -11    2     -1.72      0.00 
    9  -11    2      0.46      0.00 
   10  -11    2      1.15      0.00 
   11  -11    2      0.12      0.00 
   12  -11    2     -0.58      0.00 
   13  -11    2     -0.14      0.00 
  -12  -10    2     -0.40      0.00 
  -11  -10    2     -0.64      0.00 
  -10  -10    2     -0.65      0.00 
   -9  -10    2     -0.26      0.00 
   -8  -10    2     -0.05      0.00 
   -7  -10    2     -0.30      0.00 
   -6  -10    2     -0.57      0.00 
   -5  -10    2     -0.83      0.00 
   -4  -10    2     -1.17      0.00 
   -3  -10    2     -0.87      0.00 
   -2  -10    2      0.44      0.00 
   -1  -10    2      1.78      0.00 
    0  -10    2      1.81      0.00 
    1  -10    2     -0.03      0.00 
    2  -10    2     -2.69      0.00 
    3  -10    2     -3.94      0.00 
    4  -10    2     -2.42      0.00 
    5  -10    2      0.64      0.00 
    6  -10    2      2.55      0.00 
    7  -10    2      1.87      0.00 
    8  -10    2     -0.31      0.00 
    9  -10    2     -1.54      0.00 
   10  -10    2     -0.92      0.00 
   11  -10    2      0.06      0.00 
   12  -10    2      0.00      0.00 
   13  -10    2     -0.53      0.00 
   14  -10    2     -0.58      0.00 
  -13   -9    2     -0.14      0.00 
  -12   -9    2     -0.03      0.00 
  -11   -9    2      0.18      0.00 
  -10   -9    2      0.32      0.00 
   -9   -9    2      0.88      0.00 
   -8   -9    2      2.16      0.00 
   -7   -9    2      3.28      0.00 
   -6   -9    2      3.54      0.00 
   -5   -9    2      3.13      0.00 
   -4   -9    2      1.62      0.00 
   -3   -9    2     -1.45      0.00 
   -2   -9    2     -4.48      0.00 
   -1   -9    2     -4.86      0.00 
    0   -9    2     -1.81      0.00 
    1   -9    2      2.76      0.00 
    2   -9    2      5.67      0.00 
    3   -9    2      4.90      0.00 
    4   -9    2      1.61      0.00 
    5   -9    2     -0.81      0.00 
    6   -9    2     -0.44      0.00 
    7   -9    2      1.36      0.00 
    8   -9    2      2.09      0.00 
    9   -9    2      1.14      0.00 
   10   -9    2     -0.11      0.00 
   11   -9    2     -0.34      0.00 
   12   -9    2      0.20      0.00 
   13   -9    2      0.56      0.00 
   14   -9    2      0.47      0.00 
   15   -9    2      0.32      0.00 
  -14   -8    2      0.23      0.00 
  -13   -8    2      0.21      0.00 
  -12   -8    2      0.04      0.00 
  -11   -8    2     -0.01      0.00 
  -10   -8    2     -0.24      0.00 
   -9   -8    2     -1.34      0.00 
   -8   -8    2     -2.85      0.00 
   -7   -8    2     -3.59      0.00 
   -6   -8    2     -3.33      0.00 
   -5   -8    2     -1.97      0.00 
   -4   -8    2      1.14      0.00 
   -3   -8    2      5.06      0.00 
   -2   -8    2      6.76      0.00 
   -1   -8    2      4.34      0.00 
    0   -8    2     -0.56      0.00 
    1   -8    2     -4.16      0.00 
    2   -8    2     -3.88      0.00 
    3   -8    2     -0.67      0.00 
    4   -8    2      1.79      0.00 
    5   -8    2      0.86      0.00 
    6   -8    2     -2.03      0.00 
    7   -8    2     -3.42      0.00 
    8   -8    2     -2.18      0.00 
    9   -8    2     -0.23      0.00 
   10   -8    2      0.47      0.00 
   11   -8    2     -0.09      0.00 
   12   -8    2     -0.67      0.00 
   13   -8    2     -0.48      0.00 
   14   -8    2      0.10      0.00 
   15   -8    2      0.34      0.00 
  -14   -7    2     -0.09      0.00 
  -13   -7    2      0.18      0.00 
  -12   -7    2      0.18      0.00 
  -11   -7    2     -0.05      0.00 
  -10   -7    2      0.00      0.00 
   -9   -7    2      0.35      0.00 
   -8   -7    2      0.36      0.00 
   -7   -7    2      0.06      0.00 
   -6   -7    2     -0.26      0.00 
   -5   -7    2     -1.17      0.00 
   -4   -7    2     -2.83      0.00 
   -3   -7    2     -3.38      0.00 
   -2   -7    2     -1.10      0.00 
   -1   -7    2      2.39      0.00 
    0   -7    2      3.10      0.00 
    1   -7    2     -0.81      0.00 
    2   -7    2     -6.53      0.00 
    3   -7    2     -9.15      0.00 
    4   -7    2     -6.39      0.00 
    5   -7    2     -0.76      0.00 
    6   -7    2      2.97      0.00 
    7   -7    2      2.82      0.00 
    8   -7    2      0.85      0.00 
    9   -7    2     -0.28      0.00 
   10   -7    2     -0.02      0.00 
   11   -7    2      0.69      0.00 
   12   -7    2      0.81      0.00 
   13   -7    2      0.06      0.00 
   14   -7    2     -0.77      0.00 
   15   -7    2     -0.93      0.00 
   16   -7    2     -0.72      0.00 
  -15   -6    2      0.04      0.00 
  -14   -6    2     -0.29      0.00 
  -13   -6    2     -0.39      0.00 
  -12   -6    2     -0.13      0.00 
  -11   -6    2      0.20      0.00 
  -10   -6    2      0.59      0.00 
   -9   -6    2      1.63      0.00 
   -8   -6    2      3.15      0.00 
   -7   -6    2      4.02      0.00 
   -6   -6    2      3.72      0.00 
   -5   -6    2      2.52      0.00 
   -4   -6    2     -0.11      0.00 
   -3   -6    2     -5.01      0.00 
   -2   -6    2    -10.06      0.00 
   -1   -6    2     -9.84      0.00 
    0   -6    2     -1.51      0.00 
    1   -6    2     10.14      0.00 
    2   -6    2     16.42      0.00 
    3   -6    2     13.49      0.00 
    4   -6    2      5.22      0.00 
    5   -6    2     -1.37      0.00 
    6   -6    2     -2.60      0.00 
    7   -6    2     -0.56      0.00 
    8   -6    2      0.81      0.00 
    9   -6    2      0.52      0.00 
   10   -6    2     -0.11      0.00 
   11   -6    2     -0.24      0.00 
   12   -6    2      0.09      0.00 
   13   -6    2      0.47      0.00 
   14   -6    2      0.44      0.00 
   15   -6    2      0.12      0.00 
   16   -6    2      0.04      0.00 
  -15   -5    2      0.31      0.00 
  -14   -5    2      0.33      0.00 
  -13   -5    2      0.10      0.00 
  -12   -5    2     -0.09      0.00 
  -11   -5    2     -0.22      0.00 
  -10   -5    2     -0.88      0.00 
   -9   -5    2     -2.44      0.00 
   -8   -5    2     -4.09      0.00 
   -7   -5    2     -4.69      0.00 
   -6   -5    2     -3.63      0.00 
   -5   -5    2     -0.39      0.00 
   -4   -5    2      5.59      0.00 
   -3   -5    2     12.79      0.00 
   -2   -5    2     15.77      0.00 
   -1   -5    2      9.55      0.00 
    0   -5    2     -2.60      0.00 
    1   -5    2    -10.44      0.00 
    2   -5    2     -8.33      0.00 
    3   -5    2     -0.71      0.00 
    4   -5    2      4.61      0.00 
    5   -5    2      4.17      0.00 
    6   -5    2      0.34      0.00 
    7   -5    2     -2.30      0.00 
    8   -5    2     -2.08      0.00 
    9   -5    2     -0.91      0.00 
   10   -5    2     -0.44      0.00 
   11   -5    2     -0.53      0.00 
   12   -5    2     -0.58      0.00 
   13   -5    2     -0.14      0.00 
   14   -5    2      0.75      0.00 
   15   -5    2      1.31      0.00 
   16   -5    2      1.09      0.00 
  -15   -4    2      0.15      0.00 
  -14   -4    2      0.53      0.00 
  -13   -4    2      0.71      0.00 
  -12   -4    2      0.41      0.00 
  -11   -4    2      0.10      0.00 
  -10   -4    2      0.26      0.00 
   -9   -4    2      0.71      0.00 
   -8   -4    2      0.95      0.00 
   -7   -4    2      0.69      0.00 
   -6   -4    2     -0.56      0.00 
   -5   -4    2     -3.47      0.00 
   -4   -4    2     -7.57      0.00 
   -3   -4    2     -9.83      0.00 
   -2   -4    2     -6.54      0.00 
   -1   -4    2      0.07      0.00 
    0   -4    2      0.86      0.00 
    1   -4    2     -8.56      0.00 
    2   -4    2    -19.92      0.00 
    3   -4    2    -22.31      0.00 
    4   -4    2    -14.37      0.00 
    5   -4    2     -3.11      0.00 
    6   -4    2      4.11      0.00 
    7   -4    2      5.10      0.00 
    8   -4    2      3.03      0.00 
    9   -4    2      1.41      0.00 
   10   -4    2      0.62      0.00 
   11   -4    2      0.05      0.00 
   12   -4    2     -0.32      0.00 
   13   -4    2     -0.72      0.00 
   14   -4    2     -1.25      0.00 
   15   -4    2     -1.30      0.00 
   16   -4    2     -0.85      0.00 
   17   -4    2     -0.46      0.00 
  -15   -3    2     -1.20      0.00 
  -14   -3    2     -1.69      0.00 
  -13   -3    2     -1.33      0.00 
  -12   -3    2     -0.50      0.00 
  -11   -3    2      0.21      0.00 
  -10   -3    2      1.08      0.00 
   -9   -3    2      2.47      0.00 
   -8   -3    2      3.77      0.00 
   -7   -3    2      4.35      0.00 
   -6   -3    2      4.29      0.00 
   -5   -3    2      3.43      0.00 
   -4   -3    2      0.42      0.00 
   -3   -3    2     -6.05      0.00 
   -2   -3    2    -12.48      0.00 
   -1   -3    2     -8.77      0.00 
    0   -3    2     10.32      0.00 
    1   -3    2     32.91      0.00 
    2   -3    2     40.60      0.00 
    3   -3    2     29.45      0.00 
    4   -3    2     10.98      0.00 
    5   -3    2     -2.64      0.00 
    6   -3    2     -7.20      0.00 
    7   -3    2     -5.64      0.00 
    8   -3    2     -3.02      0.00 
    9   -3    2     -1.30      0.00 
   10   -3    2      0.15      0.00 
   11   -3    2      1.13      0.00 
   12   -3    2      1.25      0.00 
   13   -3    2      1.06      0.00 
   14   -3    2      0.73      0.00 
   15   -3    2      0.12      0.00 
   16   -3    2     -0.23      0.00 
   17   -3    2     -0.12      0.00 
  -16   -2    2      0.55      0.00 
  -15   -2    2      1.32      0.00 
  -14   -2    2      1.32      0.00 
  -13   -2    2      0.55      0.00 
  -12   -2    2     -0.11      0.00 
  -11   -2    2     -0.63      0.00 
  -10   -2    2     -1.82      0.00 
   -9   -2    2     -3.52      0.00 
   -8   -2    2     -4.72      0.00 
   -7   -2    2     -4.73      0.00 
   -6   -2    2     -2.79      0.00 
   -5   -2    2      2.17      0.00 
   -4   -2    2     10.42      0.00 
   -3   -2    2     19.15      0.00 
   -2   -2    2     20.07      0.00 
   -1   -2    2      5.96      0.00 
    0   -2    2    -15.51      0.00 
    1   -2    2    -25.38      0.00 
    2   -2    2    -16.52      0.00 
    3   -2    2     -0.99      0.00 
    4   -2    2      7.89      0.00 
    5   -2    2      8.04      0.00 
    6   -2    2      4.23      0.00 
    7   -2    2      1.22      0.00 
    8   -2    2      0.30      0.00 
    9   -2    2     -0.18      0.00 
   10   -2    2     -0.93      0.00 
   11   -2    2     -1.05      0.00 
   12   -2    2     -0.72      0.00 
   13   -2    2     -0.50      0.00 
   14   -2    2     -0.05      0.00 
   15   -2    2      0.52      0.00 
   16   -2    2      0.56      0.00 
   17   -2    2      0.34      0.00 
  -16   -1    2     -0.24      0.00 
  -15   -1    2     -0.18      0.00 
  -14   -1    2      0.43      0.00 
  -13   -1    2      0.83      0.00 
  -12   -1    2      0.56      0.00 
  -11   -1    2      0.33      0.00 
  -10   -1    2      0.45      0.00 
   -9   -1    2      0.54      0.00 
   -8   -1    2      0.80      0.00 
   -7   -1    2      0.94      0.00 
   -6   -1    2     -0.83      0.00 
   -5   -1    2     -5.41      0.00 
   -4   -1    2    -10.72      0.00 
   -3   -1    2    -12.21      0.00 
   -2   -1    2     -6.68      0.00 
   -1   -1    2     -0.05      0.00 
    0   -1    2     -5.77      0.00 
    1   -1    2    -25.85      0.00 
    2   -1    2    -42.78      0.00 
    3   -1    2    -40.82      0.00 
    4   -1    2    -23.86      0.00 
    5   -1    2     -5.80      0.00 
    6   -1    2      4.55      0.00 
    7   -1    2      6.52      0.00 
    8   -1    2      4.41      0.00 
    9   -1    2      2.26      0.00 
   10   -1    2      0.67      0.00 
   11   -1    2     -0.65      0.00 
   12   -1    2     -1.01      0.00 
   13   -1    2     -0.74      0.00 
   14   -1    2     -0.68      0.00 
   15   -1    2     -0.60      0.00 
   16   -1    2     -0.31      0.00 
   17   -1    2     -0.26      0.00 
  -16    0    2      0.09      0.00 
  -15    0    2     -0.42      0.00 
  -14    0    2     -0.97      0.00 
  -13    0    2     -0.74      0.00 
  -12    0    2      0.04      0.00 
  -11    0    2      0.85      0.00 
  -10    0    2      1.90      0.00 
   -9    0    2      2.71      0.00 
   -8    0    2      2.23      0.00 
   -7    0    2      1.25      0.00 
   -6    0    2      1.46      0.00 
   -5    0    2      2.04      0.00 
   -4    0    2     -0.07      0.00 
   -3    0    2     -5.89      0.00 
   -2    0    2     -8.67      0.00 
   -1    0    2      4.62      0.00 
    0    0    2     36.21      0.00 
    1    0    2     65.29      0.00 
    2    0    2     67.75      0.00 
    3    0    2     44.22      0.00 
    4    0    2     14.92      0.00 
    5    0    2     -4.39      0.00 
    6    0    2    -10.98      0.00 
    7    0    2     -9.53      0.00 
    8    0    2     -5.85      0.00 
    9    0    2     -2.53      0.00 
   10    0    2      0.26      0.00 
   11    0    2      1.76      0.00 
   12    0    2      1.75      0.00 
   13    0    2      1.45      0.00 
   14    0    2      1.21      0.00 
   15    0    2      0.59      0.00 
   16    0    2      0.05      0.00 
   17    0    2      0.01      0.00 
  -16    1    2     -0.22      0.00 
  -15    1    2      0.01      0.00 
  -14    1    2      0.07      0.00 
  -13    1    2     -0.23      0.00 
  -12    1    2     -0.63      0.00 
  -11    1    2     -1.28      0.00 
  -10    1    2     -2.06      0.00 
   -9    1    2     -1.97      0.00 
   -8    1    2     -1.03      0.00 
   -7    1    2     -0.69      0.00 
   -6    1    2     -0.71      0.00 
   -5    1    2      1.68      0.00 
   -4    1    2      7.76      0.00 
   -3    1    2     13.31      0.00 
   -2    1    2      9.07      0.00 
   -1    1    2     -9.61      0.00 
    0    1    2    -31.19      0.00 
    1    1    2    -36.19      0.00 
    2    1    2    -21.05      0.00 
    3    1    2     -1.36      0.00 
    4    1    2      9.09      0.00 
    5    1    2      9.54      0.00 
    6    1    2      5.65      0.00 
    7    1    2      2.30      0.00 
    8    1    2      1.00      0.00 
    9    1    2      0.46      0.00 
   10    1    2      0.05      0.00 
   11    1    2      0.17      0.00 
   12    1    2      0.13      0.00 
   13    1    2     -0.48      0.00 
   14    1    2     -0.71      0.00 
   15    1    2     -0.33      0.00 
   16    1    2     -0.14      0.00 
   17    1    2     -0.15      0.00 
  -16    2    2     -0.09      0.00 
  -15    2    2     -0.16      0.00 
  -14    2    2      0.15      0.00 
  -13    2    2      0.39      0.00 
  -12    2    2      0.31      0.00 
  -11    2    2      0.22      0.00 
  -10    2    2     -0.06      0.00 
   -9    2    2     -0.74      0.00 
   -8    2    2     -0.69      0.00 
   -7    2    2      0.58      0.00 
   -6    2    2      0.72      0.00 
   -5    2    2     -2.43      0.00 
   -4    2    2     -6.66      0.00 
   -3    2    2     -6.97      0.00 
   -2    2    2     -1.97      0.00 
   -1    2    2      1.16      0.00 
    0    2    2     -7.55      0.00 
    1    2    2    -25.93      0.00 
    2    2    2    -37.95      0.00 
    3    2    2    -32.70      0.00 
    4    2    2    -16.14      0.00 
    5    2    2     -0.74      0.00 
    6    2    2      6.98      0.00 
    7    2    2      7.49      0.00 
    8    2    2      4.38      0.00 
    9    2    2      0.76      0.00 
   10    2    2     -2.15      0.00 
   11    2    2     -3.32      0.00 
   12    2    2     -2.34      0.00 
   13    2    2     -0.77      0.00 
   14    2    2     -0.04      0.00 
   15    2    2      0.33      0.00 
   16    2    2      0.78      0.00 
   17    2    2      0.88      0.00 
  -16    3    2      0.59      0.00 
  -15    3    2      0.73      0.00 
  -14    3    2      0.32      0.00 
  -13    3    2      0.00      0.00 
  -12    3    2      0.18      0.00 
  -11    3    2      0.72      0.00 
  -10    3    2      1.27      0.00 
   -9    3    2      1.08      0.00 
   -8    3    2     -0.26      0.00 
   -7    3    2     -1.24      0.00 
   -6    3    2      0.12      0.00 
   -5    3    2      2.37      0.00 
   -4    3    2      1.66      0.00 
   -3    3    2     -2.11      0.00 
   -2    3    2     -2.26      0.00 
   -1    3    2      9.10      0.00 
    0    3    2     30.09      0.00 
    1    3    2     45.83      0.00 
    2    3    2     42.55      0.00 
    3    3    2     23.19      0.00 
    4    3    2      2.53      0.00 
    5    3    2     -9.00      0.00 
    6    3    2    -11.08      0.00 
    7    3    2     -8.16      0.00 
    8    3    2     -3.88      0.00 
    9    3    2      0.16      0.00 
   10    3    2      2.69      0.00 
   11    3    2      2.70      0.00 
   12    3    2      1.20      0.00 
   13    3    2      0.17      0.00 
   14    3    2     -0.15      0.00 
   15    3    2     -0.49      0.00 
   16    3    2     -0.85      0.00 
   17    3    2     -0.93      0.00 
  -15    4    2     -0.48      0.00 
  -14    4    2     -0.36      0.00 
  -13    4    2     -0.34      0.00 
  -12    4    2     -0.52      0.00 
  -11    4    2     -0.68      0.00 
  -10    4    2     -0.34      0.00 
   -9    4    2      0.77      0.00 
   -8    4    2      1.76      0.00 
   -7    4    2      0.94      0.00 
   -6    4    2     -0.99      0.00 
   -5    4    2     -0.40      0.00 
   -4    4    2      3.87      0.00 
   -3    4    2      7.06      0.00 
   -2    4    2      3.17      0.00 
   -1    4    2     -7.91      0.00 
    0    4    2    -18.42      0.00 
    1    4    2    -19.18      0.00 
    2    4    2     -9.55      0.00 
    3    4    2      1.72      0.00 
    4    4    2      6.87      0.00 
    5    4    2      6.00      0.00 
    6    4    2      3.30      0.00 
    7    4    2      1.34      0.00 
    8    4    2      0.26      0.00 
    9    4    2     -0.02      0.00 
   10    4    2      0.77      0.00 
   11    4    2      1.95      0.00 
   12    4    2      2.13      0.00 
   13    4    2      1.21      0.00 
   14    4    2      0.26      0.00 
   15    4    2     -0.14      0.00 
   16    4    2     -0.14      0.00 
   17    4    2      0.05      0.00 
  -15    5    2     -0.10      0.00 
  -14    5    2      0.15      0.00 
  -13    5    2      0.70      0.00 
  -12    5    2      0.95      0.00 
  -11    5    2      0.35      0.00 
  -10    5    2     -0.73      0.00 
   -9    5    2     -1.39      0.00 
   -8    5    2     -0.92      0.00 
   -7    5    2      0.25      0.00 
   -6    5    2     -0.14      0.00 
   -5    5    2     -3.38      0.00 
   -4    5    2     -6.55      0.00 
   -3    5    2     -5.59      0.00 
   -2    5    2     -1.06      0.00 
   -1    5    2      2.07      0.00 
    0    5    2     -0.43      0.00 
    1    5    2     -7.39      0.00 
    2    5    2    -12.37      0.00 
    3    5    2    -10.32      0.00 
    4    5    2     -3.40      0.00 
    5    5    2      2.45      0.00 
    6    5    2      4.39      0.00 
    7    5    2      3.43      0.00 
    8    5    2      1.03      0.00 
    9    5    2     -2.02      0.00 
   10    5    2     -4.46      0.00 
   11    5    2     -4.83      0.00 
   12    5    2     -3.14      0.00 
   13    5    2     -0.94      0.00 
   14    5    2      0.46      0.00 
   15    5    2      0.80      0.00 
   16    5    2      0.56      0.00 
   17    5    2      0.30      0.00 
  -15    6    2      0.39      0.00 
  -14    6    2      0.12      0.00 
  -13    6    2     -0.57      0.00 
  -12    6    2     -0.70      0.00 
  -11    6    2     -0.05      0.00 
  -10    6    2      0.26      0.00 
   -9    6    2     -0.42      0.00 
   -8    6    2     -1.35      0.00 
   -7    6    2     -0.96      0.00 
   -6    6    2      1.55      0.00 
   -5    6    2      4.01      0.00 
   -4    6    2      3.00      0.00 
   -3    6    2     -0.85      0.00 
   -2    6    2     -2.74      0.00 
   -1    6    2      0.71      0.00 
    0    6    2      7.98      0.00 
    1    6    2     13.68      0.00 
    2    6    2     12.77      0.00 
    3    6    2      5.77      0.00 
    4    6    2     -1.68      0.00 
    5    6    2     -5.30      0.00 
    6    6    2     -5.30      0.00 
    7    6    2     -3.34      0.00 
    8    6    2     -0.31      0.00 
    9    6    2      2.58      0.00 
   10    6    2      3.71      0.00 
   11    6    2      2.71      0.00 
   12    6    2      0.85      0.00 
   13    6    2     -0.44      0.00 
   14    6    2     -0.65      0.00 
   15    6    2     -0.24      0.00 
   16    6    2      0.04      0.00 
  -15    7    2     -0.50      0.00 
  -14    7    2     -0.30      0.00 
  -13    7    2     -0.15      0.00 
  -12    7    2     -0.47      0.00 
  -11    7    2     -0.31      0.00 
  -10    7    2      0.92      0.00 
   -9    7    2      2.16      0.00 
   -8    7    2      2.05      0.00 
   -7    7    2      0.37      0.00 
   -6    7    2     -1.34      0.00 
   -5    7    2     -0.40      0.00 
   -4    7    2      3.38      0.00 
   -3    7    2      6.08      0.00 
   -2    7    2      4.26      0.00 
   -1    7    2     -1.16      0.00 
    0    7    2     -6.40      0.00 
    1    7    2     -7.91      0.00 
    2    7    2     -4.82      0.00 
    3    7    2     -0.04      0.00 
    4    7    2      2.83      0.00 
    5    7    2      3.19      0.00 
    6    7    2      2.38      0.00 
    7    7    2      1.21      0.00 
    8    7    2      0.07      0.00 
    9    7    2     -0.27      0.00 
   10    7    2      0.41      0.00 
   11    7    2      1.33      0.00 
   12    7    2      1.56      0.00 
   13    7    2      0.81      0.00 
   14    7    2     -0.28      0.00 
   15    7    2     -0.69      0.00 
   16    7    2     -0.26      0.00 
  -14    8    2     -0.09      0.00 
  -13    8    2      0.48      0.00 
  -12    8    2      1.12      0.00 
  -11    8    2      0.43      0.00 
  -10    8    2     -1.07      0.00 
   -9    8    2     -1.55      0.00 
   -8    8    2     -0.53      0.00 
   -7    8    2      0.66      0.00 
   -6    8    2      0.00      0.00 
   -5    8    2     -3.08      0.00 
   -4    8    2     -5.99      0.00 
   -3    8    2     -5.59      0.00 
   -2    8    2     -2.34      0.00 
   -1    8    2      0.71      0.00 
    0    8    2      1.45      0.00 
    1    8    2     -0.16      0.00 
    2    8    2     -2.38      0.00 
    3    8    2     -3.03      0.00 
    4    8    2     -1.77      0.00 
    5    8    2     -0.08      0.00 
    6    8    2      0.82      0.00 
    7    8    2      0.56      0.00 
    8    8    2     -0.85      0.00 
    9    8    2     -2.66      0.00 
   10    8    2     -3.60      0.00 
   11    8    2     -3.14      0.00 
   12    8    2     -1.66      0.00 
   13    8    2      0.07      0.00 
   14    8    2      1.03      0.00 
   15    8    2      0.67      0.00 
   16    8    2     -0.21      0.00 
  -14    9    2      0.45      0.00 
  -13    9    2     -0.32      0.00 
  -12    9    2     -0.70      0.00 
  -11    9    2     -0.16      0.00 
  -10    9    2      0.19      0.00 
   -9    9    2     -0.37      0.00 
   -8    9    2     -0.94      0.00 
   -7    9    2     -0.35      0.00 
   -6    9    2      1.61      0.00 
   -5    9    2      3.44      0.00 
   -4    9    2      3.02      0.00 
   -3    9    2      0.53      0.00 
   -2    9    2     -1.37      0.00 
   -1    9    2     -0.88      0.00 
    0    9    2      1.55      0.00 
    1    9    2      4.12      0.00 
    2    9    2      4.82      0.00 
    3    9    2      3.02      0.00 
    4    9    2      0.13      0.00 
    5    9    2     -1.92      0.00 
    6    9    2     -2.21      0.00 
    7    9    2     -0.71      0.00 
    8    9    2      1.68      0.00 
    9    9    2      3.35      0.00 
   10    9    2      3.27      0.00 
   11    9    2      1.85      0.00 
   12    9    2      0.20      0.00 
   13    9    2     -0.70      0.00 
   14    9    2     -0.44      0.00 
   15    9    2      0.31      0.00 
  -13   10    2      0.38      0.00 
  -12   10    2     -0.03      0.00 
  -11   10    2     -0.30      0.00 
  -10   10    2      0.50      0.00 
   -9   10    2      1.28      0.00 
   -8   10    2      0.59      0.00 
   -7   10    2     -1.18      0.00 
   -6   10    2     -2.22      0.00 
   -5   10    2     -1.01      0.00 
   -4   10    2      1.99      0.00 
   -3   10    2      4.25      0.00 
   -2   10    2      3.80      0.00 
   -1   10    2      1.13      0.00 
    0   10    2     -1.93      0.00 
    1   10    2     -3.71      0.00 
    2   10    2     -3.37      0.00 
    3   10    2     -1.38      0.00 
    4   10    2      0.85      0.00 
    5   10    2      2.02      0.00 
    6   10    2      1.62      0.00 
    7   10    2      0.25      0.00 
    8   10    2     -0.83      0.00 
    9   10    2     -0.88      0.00 
   10   10    2     -0.22      0.00 
   11   10    2      0.46      0.00 
   12   10    2      0.66      0.00 
   13   10    2      0.05      0.00 
   14   10    2     -0.93      0.00 
   15   10    2     -1.15      0.00 
  -13   11    2     -0.25      0.00 
  -12   11    2      0.52      0.00 
  -11   11    2      0.34      0.00 
  -10   11    2     -0.60      0.00 
   -9   11    2     -0.55      0.00 
   -8   11    2      0.78      0.00 
   -7   11    2      1.71      0.00 
   -6   11    2      0.74      0.00 
   -5   11    2     -1.92      0.00 
   -4   11    2     -4.30      0.00 
   -3   11    2     -4.35      0.00 
   -2   11    2     -2.06      0.00 
   -1   11    2      0.74      0.00 
    0   11    2      2.31      0.00 
    1   11    2      2.10      0.00 
    2   11    2      0.74      0.00 
    3   11    2     -0.67      0.00 
    4   11    2     -1.35      0.00 
    5   11    2     -1.09      0.00 
    6   11    2     -0.42      0.00 
    7   11    2     -0.34      0.00 
    8   11    2     -1.23      0.00 
    9   11    2     -2.24      0.00 
   10   11    2     -2.36      0.00 
   11   11    2     -1.51      0.00 
   12   11    2     -0.22      0.00 
   13   11    2      0.96      0.00 
   14   11    2      1.37      0.00 
  -12   12    2     -0.31      0.00 
  -11   12    2      0.24      0.00 
  -10   12    2      0.33      0.00 
   -9   12    2     -0.49      0.00 
   -8   12    2     -1.01      0.00 
   -7   12    2     -0.23      0.00 
   -6   12    2      1.45      0.00 
   -5   12    2      2.72      0.00 
   -4   12    2      2.35      0.00 
   -3   12    2      0.38      0.00 
   -2   12    2     -1.72      0.00 
   -1   12    2     -2.49      0.00 
    0   12    2     -1.56      0.00 
    1   12    2      0.38      0.00 
    2   12    2      2.06      0.00 
    3   12    2      2.39      0.00 
    4   12    2      1.20      0.00 
    5   12    2     -0.51      0.00 
    6   12    2     -1.15      0.00 
    7   12    2     -0.05      0.00 
    8   12    2      1.84      0.00 
    9   12    2      2.94      0.00 
   10   12    2      2.54      0.00 
   11   12    2      1.11      0.00 
   12   12    2     -0.32      0.00 
   13   12    2     -0.88      0.00 
  -11   13    2     -0.55      0.00 
  -10   13    2      0.05      0.00 
   -9   13    2      0.37      0.00 
   -8   13    2     -0.39      0.00 
   -7   13    2     -1.59      0.00 
   -6   13    2     -2.00      0.00 
   -5   13    2     -0.91      0.00 
   -4   13    2      1.27      0.00 
   -3   13    2      3.04      0.00 
   -2   13    2      3.13      0.00 
   -1   13    2      1.58      0.00 
    0   13    2     -0.69      0.00 
    1   13    2     -2.53      0.00 
    2   13    2     -2.97      0.00 
    3   13    2     -1.78      0.00 
    4   13    2      0.34      0.00 
    5   13    2      1.95      0.00 
    6   13    2      1.95      0.00 
    7   13    2      0.57      0.00 
    8   13    2     -0.94      0.00 
    9   13    2     -1.57      0.00 
   10   13    2     -1.17      0.00 
   11   13    2     -0.33      0.00 
   12   13    2      0.18      0.00 
  -10   14    2     -0.02      0.00 
   -9   14    2      0.47      0.00 
   -8   14    2      1.44      0.00 
   -7   14    2      1.83      0.00 
   -6   14    2      0.86      0.00 
   -5   14    2     -1.20      0.00 
   -4   14    2     -2.90      0.00 
   -3   14    2     -3.00      0.00 
   -2   14    2     -1.64      0.00 
   -1   14    2      0.28      0.00 
    0   14    2      1.76      0.00 
    1   14    2      1.97      0.00 
    2   14    2      0.84      0.00 
    3   14    2     -0.64      0.00 
    4   14    2     -1.37      0.00 
    5   14    2     -1.05      0.00 
    6   14    2     -0.25      0.00 
    7   14    2      0.27      0.00 
    8   14    2      0.23      0.00 
    9   14    2     -0.15      0.00 
   10   14    2     -0.43      0.00 
   11   14    2     -0.29      0.00 
   12   14    2      0.05      0.00 
   -9   15    2     -0.62      0.00 
   -8   15    2     -0.81      0.00 
   -7   15    2     -0.60      0.00 
   -6   15    2      0.31      0.00 
   -5   15    2      1.31      0.00 
   -4   15    2      1.36      0.00 
   -3   15    2      0.39      0.00 
   -2   15    2     -0.83      0.00 
   -1   15    2     -1.60      0.00 
    0   15    2     -1.29      0.00 
    1   15    2      0.18      0.00 
    2   15    2      1.68      0.00 
    3   15    2      1.88      0.00 
    4   15    2      0.62      0.00 
    5   15    2     -0.97      0.00 
    6   15    2     -1.60      0.00 
    7   15    2     -0.89      0.00 
    8   15    2      0.49      0.00 
    9   15    2      1.47      0.00 
   10   15    2      1.38      0.00 
   -8   16    2     -0.32      0.00 
   -7   16    2     -0.70      0.00 
   -6   16    2     -0.77      0.00 
   -5   16    2     -0.16      0.00 
   -4   16    2      0.85      0.00 
   -3   16    2      1.63      0.00 
   -2   16    2      1.99      0.00 
   -1   16    2      1.65      0.00 
    0   16    2      0.26      0.00 
    1   16    2     -1.46      0.00 
    2   16    2     -2.05      0.00 
    3   16    2     -1.14      0.00 
    4   16    2      0.31      0.00 
    5   16    2      1.15      0.00 
    6   16    2      0.93      0.00 
    7   16    2     -0.04      0.00 
    8   16    2     -1.08      0.00 
    9   16    2     -1.46      0.00 
   -6   17    2      0.78      0.00 
   -5   17    2     -0.25      0.00 
   -4   17    2     -1.15      0.00 
   -3   17    2     -1.33      0.00 
   -2   17    2     -0.98      0.00 
   -1   17    2     -0.19      0.00 
    0   17    2      0.77      0.00 
    1   17    2      1.05      0.00 
    2   17    2      0.35      0.00 
    3   17    2     -0.53      0.00 
    4   17    2     -0.75      0.00 
    5   17    2     -0.27      0.00 
    6   17    2      0.32      0.00 
    7   17    2      0.57      0.00 
   -4   18    2      0.39      0.00 
   -3   18    2      0.38      0.00 
   -2   18    2     -0.08      0.00 
   -1   18    2     -0.69      0.00 
    0   18    2     -0.65      0.00 
    1   18    2      0.33      0.00 
    2   18    2      1.39      0.00 
    3   18    2      1.54      0.00 
    4   18    2      0.81      0.00 
    5   18    2      0.01      0.00 
   -1  -17    3     -0.20      0.00 
    0  -17    3     -0.09      0.00 
    1  -17    3      0.13      0.00 
    2  -17    3      0.41      0.00 
    3  -17    3      0.65      0.00 
    4  -17    3      0.63      0.00 
   -4  -16    3     -0.86      0.00 
   -3  -16    3     -0.75      0.00 
   -2  -16    3     -0.11      0.00 
   -1  -16    3      0.39      0.00 
    0  -16    3      0.42      0.00 
    1  -16    3     -0.08      0.00 
    2  -16    3     -0.87      0.00 
    3  -16    3     -1.28      0.00 
    4  -16    3     -1.15      0.00 
    5  -16    3     -0.91      0.00 
    6  -16    3     -0.51      0.00 
    7  -16    3      0.18      0.00 
   -6  -15    3     -0.21      0.00 
   -5  -15    3      0.53      0.00 
   -4  -15    3      0.78      0.00 
   -3  -15    3      0.30      0.00 
   -2  -15    3     -0.40      0.00 
   -1  -15    3     -0.92      0.00 
    0  -15    3     -1.00      0.00 
    1  -15    3     -0.25      0.00 
    2  -15    3      0.85      0.00 
    3  -15    3      1.19      0.00 
    4  -15    3      0.68      0.00 
    5  -15    3     -0.06      0.00 
    6  -15    3     -0.78      0.00 
    7  -15    3     -1.06      0.00 
    8  -15    3     -0.61      0.00 
    9  -15    3     -0.17      0.00 
   -8  -14    3      1.00      0.00 
   -7  -14    3      0.85      0.00 
   -6  -14    3      0.28      0.00 
   -5  -14    3     -0.23      0.00 
   -4  -14    3     -0.20      0.00 
   -3  -14    3      0.15      0.00 
   -2  -14    3      0.34      0.00 
   -1  -14    3      0.36      0.00 
    0  -14    3      0.19      0.00 
    1  -14    3     -0.24      0.00 
    2  -14    3     -0.34      0.00 
    3  -14    3      0.31      0.00 
    4  -14    3      1.17      0.00 
    5  -14    3      1.62      0.00 
    6  -14    3      1.29      0.00 
    7  -14    3      0.08      0.00 
    8  -14    3     -0.92      0.00 
    9  -14    3     -0.43      0.00 
   10  -14    3      0.64      0.00 
   -9  -13    3     -0.55      0.00 
   -8  -13    3     -0.41      0.00 
   -7  -13    3     -0.37      0.00 
   -6  -13    3     -0.45      0.00 
   -5  -13    3     -0.49      0.00 
   -4  -13    3     -0.44      0.00 
   -3  -13    3     -0.05      0.00 
   -2  -13    3      0.70      0.00 
   -1  -13    3      1.43      0.00 
    0  -13    3      1.75      0.00 
    1  -13    3      1.18      0.00 
    2  -13    3     -0.45      0.00 
    3  -13    3     -2.11      0.00 
    4  -13    3     -2.51      0.00 
    5  -13    3     -1.53      0.00 
    6  -13    3      0.23      0.00 
    7  -13    3      1.76      0.00 
    8  -13    3      1.69      0.00 
    9  -13    3      0.19      0.00 
   10  -13    3     -0.77      0.00 
   11  -13    3     -0.48      0.00 
   12  -13    3     -0.20      0.00 
  -10  -12    3     -0.23      0.00 
   -9  -12    3     -0.39      0.00 
   -8  -12    3     -0.28      0.00 
   -7  -12    3      0.35      0.00 
   -6  -12    3      1.09      0.00 
   -5  -12    3      1.56      0.00 
   -4  -12    3      1.40      0.00 
   -3  -12    3      0.29      0.00 
   -2  -12    3     -1.29      0.00 
   -1  -12    3     -2.39      0.00 
    0  -12    3     -2.28      0.00 
    1  -12    3     -0.74      0.00 
    2  -12    3      1.40      0.00 
    3  -12    3      2.36      0.00 
    4  -12    3      1.44      0.00 
    5  -12    3     -0.30      0.00 
    6  -12    3     -1.39      0.00 
    7  -12    3     -1.05      0.00 
    8  -12    3      0.29      0.00 
    9  -12    3      0.96      0.00 
   10  -12    3      0.29      0.00 
   11  -12    3     -0.20      0.00 
   12  -12    3      0.45      0.00 
   13  -12    3      1.05      0.00 
  -11  -11    3      0.60      0.00 
  -10  -11    3      1.00      0.00 
   -9  -11    3      1.05      0.00 
   -8  -11    3      0.33      0.00 
   -7  -11    3     -0.66      0.00 
   -6  -11    3     -1.39      0.00 
   -5  -11    3     -1.84      0.00 
   -4  -11    3     -1.54      0.00 
   -3  -11    3     -0.14      0.00 
   -2  -11    3      1.36      0.00 
   -1  -11    3      1.71      0.00 
    0  -11    3      0.63      0.00 
    1  -11    3     -1.01      0.00 
    2  -11    3     -1.70      0.00 
    3  -11    3     -0.56      0.00 
    4  -11    3      1.30      0.00 
    5  -11    3      1.94      0.00 
    6  -11    3      0.68      0.00 
    7  -11    3     -1.36      0.00 
    8  -11    3     -2.19      0.00 
    9  -11    3     -0.95      0.00 
   10  -11    3      0.70      0.00 
   11  -11    3      0.79      0.00 
   12  -11    3     -0.14      0.00 
   13  -11    3     -0.41      0.00 
  -12  -10    3     -0.09      0.00 
  -11  -10    3     -0.44      0.00 
  -10  -10    3     -0.95      0.00 
   -9  -10    3     -0.93      0.00 
   -8  -10    3     -0.44      0.00 
   -7  -10    3     -0.17      0.00 
   -6  -10    3     -0.11      0.00 
   -5  -10    3     -0.14      0.00 
   -4  -10    3     -0.71      0.00 
   -3  -10    3     -1.43      0.00 
   -2  -10    3     -1.01      0.00 
   -1  -10    3      0.67      0.00 
    0  -10    3      2.28      0.00 
    1  -10    3      2.31      0.00 
    2  -10    3      0.24      0.00 
    3  -10    3     -2.63      0.00 
    4  -10    3     -3.86      0.00 
    5  -10    3     -2.41      0.00 
    6  -10    3      0.30      0.00 
    7  -10    3      1.87      0.00 
    8  -10    3      1.22      0.00 
    9  -10    3     -0.46      0.00 
   10  -10    3     -1.16      0.00 
   11  -10    3     -0.57      0.00 
   12  -10    3     -0.10      0.00 
   13  -10    3     -0.39      0.00 
   14  -10    3     -0.70      0.00 
  -12   -9    3     -0.33      0.00 
  -11   -9    3      0.03      0.00 
  -10   -9    3      0.35      0.00 
   -9   -9    3      0.51      0.00 
   -8   -9    3      1.13      0.00 
   -7   -9    3      2.14      0.00 
   -6   -9    3      2.77      0.00 
   -5   -9    3      3.08      0.00 
   -4   -9    3      3.04      0.00 
   -3   -9    3      1.40      0.00 
   -2   -9    3     -2.09      0.00 
   -1   -9    3     -5.15      0.00 
    0   -9    3     -5.20      0.00 
    1   -9    3     -1.82      0.00 
    2   -9    3      2.86      0.00 
    3   -9    3      5.52      0.00 
    4   -9    3      4.46      0.00 
    5   -9    3      1.38      0.00 
    6   -9    3     -0.52      0.00 
    7   -9    3     -0.09      0.00 
    8   -9    3      1.18      0.00 
    9   -9    3      1.46      0.00 
   10   -9    3      0.60      0.00 
   11   -9    3     -0.22      0.00 
   12   -9    3     -0.15      0.00 
   13   -9    3      0.38      0.00 
   14   -9    3      0.63      0.00 
   15   -9    3      0.51      0.00 
  -13   -8    3      0.52      0.00 
  -12   -8    3      0.31      0.00 
  -11   -8    3      0.07      0.00 
  -10   -8    3      0.12      0.00 
   -9   -8    3     -0.21      0.00 
   -8   -8    3     -1.47      0.00 
   -7   -8    3     -2.78      0.00 
   -6   -8    3     -3.39      0.00 
   -5   -8    3     -3.31      0.00 
   -4   -8    3     -1.72      0.00 
   -3   -8    3      2.11      0.00 
   -2   -8    3      6.29      0.00 
   -1   -8    3      7.42      0.00 
    0   -8    3      4.25      0.00 
    1   -8    3     -0.97      0.00 
    2   -8    3     -4.33      0.00 
    3   -8    3     -3.57      0.00 
    4   -8    3     -0.21      0.00 
    5   -8    3      1.88      0.00 
    6   -8    3      0.81      0.00 
    7   -8    3     -1.52      0.00 
    8   -8    3     -2.33      0.00 
    9   -8    3     -1.25      0.00 
   10   -8    3      0.08      0.00 
   11   -8    3      0.42      0.00 
   12   -8    3     -0.06      0.00 
   13   -8    3     -0.37      0.00 
   14   -8    3     -0.09      0.00 
   15   -8    3      0.29      0.00 
  -14   -7    3     -0.47      0.00 
  -13   -7    3     -0.15      0.00 
  -12   -7    3      0.14      0.00 
  -11   -7    3     -0.01      0.00 
  -10   -7    3     -0.33      0.00 
   -9   -7    3     -0.18      0.00 
   -8   -7    3      0.26      0.00 
   -7   -7    3      0.41      0.00 
   -6   -7    3      0.43      0.00 
   -5   -7    3      0.05      0.00 
   -4   -7    3     -1.61      0.00 
   -3   -7    3     -3.84      0.00 
   -2   -7    3     -3.95      0.00 
   -1   -7    3     -0.76      0.00 
    0   -7    3      3.09      0.00 
    1   -7    3      3.47      0.00 
    2   -7    3     -0.74      0.00 
    3   -7    3     -6.21      0.00 
    4   -7    3     -8.32      0.00 
    5   -7    3     -5.57      0.00 
    6   -7    3     -0.86      0.00 
    7   -7    3      1.88      0.00 
    8   -7    3      1.70      0.00 
    9   -7    3      0.45      0.00 
   10   -7    3     -0.15      0.00 
   11   -7    3      0.17      0.00 
   12   -7    3      0.64      0.00 
   13   -7    3      0.38      0.00 
   14   -7    3     -0.47      0.00 
   15   -7    3     -0.92      0.00 
   16   -7    3     -0.73      0.00 
  -14   -6    3     -0.07      0.00 
  -13   -6    3     -0.44      0.00 
  -12   -6    3     -0.40      0.00 
  -11   -6    3      0.01      0.00 
  -10   -6    3      0.37      0.00 
   -9   -6    3      0.79      0.00 
   -8   -6    3      1.77      0.00 
   -7   -6    3      2.92      0.00 
   -6   -6    3      3.40      0.00 
   -5   -6    3      3.22      0.00 
   -4   -6    3      2.30      0.00 
   -3   -6    3     -0.76      0.00 
   -2   -6    3     -6.65      0.00 
   -1   -6    3    -11.93      0.00 
    0   -6    3    -10.71      0.00 
    1   -6    3     -1.47      0.00 
    2   -6    3      9.70      0.00 
    3   -6    3     14.77      0.00 
    4   -6    3     11.42      0.00 
    5   -6    3      4.08      0.00 
    6   -6    3     -1.04      0.00 
    7   -6    3     -1.68      0.00 
    8   -6    3     -0.27      0.00 
    9   -6    3      0.42      0.00 
   10   -6    3      0.12      0.00 
   11   -6    3     -0.28      0.00 
   12   -6    3     -0.27      0.00 
   13   -6    3      0.19      0.00 
   14   -6    3      0.53      0.00 
   15   -6    3      0.33      0.00 
   16   -6    3      0.03      0.00 
  -14   -5    3      0.53      0.00 
  -13   -5    3      0.51      0.00 
  -12   -5    3      0.25      0.00 
  -11   -5    3      0.06      0.00 
  -10   -5    3     -0.13      0.00 
   -9   -5    3     -0.88      0.00 
   -8   -5    3     -2.36      0.00 
   -7   -5    3     -3.76      0.00 
   -6   -5    3     -4.17      0.00 
   -5   -5    3     -2.96      0.00 
   -4   -5    3      0.87      0.00 
   -3   -5    3      8.02      0.00 
   -2   -5    3     15.81      0.00 
   -1   -5    3     17.56      0.00 
    0   -5    3      9.48      0.00 
    1   -5    3     -2.74      0.00 
    2   -5    3     -9.16      0.00 
    3   -5    3     -6.52      0.00 
    4   -5    3      0.13      0.00 
    5   -5    3      4.26      0.00 
    6   -5    3      3.44      0.00 
    7   -5    3      0.20      0.00 
    8   -5    3     -1.70      0.00 
    9   -5    3     -1.46      0.00 
   10   -5    3     -0.71      0.00 
   11   -5    3     -0.41      0.00 
   12   -5    3     -0.48      0.00 
   13   -5    3     -0.44      0.00 
   14   -5    3      0.15      0.00 
   15   -5    3      0.93      0.00 
   16   -5    3      1.12      0.00 
   17   -5    3      0.81      0.00 
  -15   -4    3     -0.20      0.00 
  -14   -4    3     -0.03      0.00 
  -13   -4    3      0.29      0.00 
  -12   -4    3      0.30      0.00 
  -11   -4    3     -0.03      0.00 
  -10   -4    3     -0.26      0.00 
   -9   -4    3     -0.06      0.00 
   -8   -4    3      0.42      0.00 
   -7   -4    3      0.81      0.00 
   -6   -4    3      0.63      0.00 
   -5   -4    3     -0.95      0.00 
   -4   -4    3     -4.70      0.00 
   -3   -4    3     -9.62      0.00 
   -2   -4    3    -11.36      0.00 
   -1   -4    3     -6.35      0.00 
    0   -4    3      0.80      0.00 
    1   -4    3      0.49      0.00 
    2   -4    3     -8.77      0.00 
    3   -4    3    -17.83      0.00 
    4   -4    3    -18.50      0.00 
    5   -4    3    -11.17      0.00 
    6   -4    3     -1.88      0.00 
    7   -4    3      3.63      0.00 
    8   -4    3      4.22      0.00 
    9   -4    3      2.72      0.00 
   10   -4    3      1.40      0.00 
   11   -4    3      0.49      0.00 
   12   -4    3     -0.03      0.00 
   13   -4    3     -0.34      0.00 
   14   -4    3     -0.86      0.00 
   15   -4    3     -1.24      0.00 
   16   -4    3     -1.03      0.00 
   17   -4    3     -0.62      0.00 
  -15   -3    3     -0.40      0.00 
  -14   -3    3     -1.14      0.00 
  -13   -3    3     -1.38      0.00 
  -12   -3    3     -0.88      0.00 
  -11   -3    3     -0.16      0.00 
  -10   -3    3      0.52      0.00 
   -9   -3    3      1.46      0.00 
   -8   -3    3      2.63      0.00 
   -7   -3    3      3.51      0.00 
   -6   -3    3      3.89      0.00 
   -5   -3    3      4.01      0.00 
   -4   -3    3      3.43      0.00 
   -3   -3    3      0.03      0.00 
   -2   -3    3     -7.73      0.00 
   -1   -3    3    -14.46      0.00 
    0   -3    3     -9.26      0.00 
    1   -3    3      9.62      0.00 
    2   -3    3     28.20      0.00 
    3   -3    3     32.19      0.00 
    4   -3    3     21.66      0.00 
    5   -3    3      6.65      0.00 
    6   -3    3     -3.82      0.00 
    7   -3    3     -6.80      0.00 
    8   -3    3     -5.21      0.00 
    9   -3    3     -2.95      0.00 
   10   -3    3     -1.05      0.00 
   11   -3    3      0.50      0.00 
   12   -3    3      1.16      0.00 
   13   -3    3      1.13      0.00 
   14   -3    3      0.93      0.00 
   15   -3    3      0.45      0.00 
   16   -3    3     -0.11      0.00 
   17   -3    3     -0.25      0.00 
  -15   -2    3      0.78      0.00 
  -14   -2    3      1.42      0.00 
  -13   -2    3      1.16      0.00 
  -12   -2    3      0.47      0.00 
  -11   -2    3     -0.01      0.00 
  -10   -2    3     -0.66      0.00 
   -9   -2    3     -1.93      0.00 
   -8   -2    3     -3.41      0.00 
   -7   -2    3     -4.38      0.00 
   -6   -2    3     -4.20      0.00 
   -5   -2    3     -1.90      0.00 
   -4   -2    3      3.82      0.00 
   -3   -2    3     13.52      0.00 
   -2   -2    3     23.09      0.00 
   -1   -2    3     22.47      0.00 
    0   -2    3      6.87      0.00 
    1   -2    3    -12.13      0.00 
    2   -2    3    -18.10      0.00 
    3   -2    3     -9.56      0.00 
    4   -2    3      2.07      0.00 
    5   -2    3      8.02      0.00 
    6   -2    3      7.52      0.00 
    7   -2    3      4.14      0.00 
    8   -2    3      1.57      0.00 
    9   -2    3      0.41      0.00 
   10   -2    3     -0.52      0.00 
   11   -2    3     -1.11      0.00 
   12   -2    3     -0.99      0.00 
   13   -2    3     -0.75      0.00 
   14   -2    3     -0.44      0.00 
   15   -2    3      0.21      0.00 
   16   -2    3      0.58      0.00 
   17   -2    3      0.44      0.00 
  -15   -1    3     -0.45      0.00 
  -14   -1    3     -0.16      0.00 
  -13   -1    3      0.48      0.00 
  -12   -1    3      0.65      0.00 
  -11   -1    3      0.40      0.00 
  -10   -1    3      0.29      0.00 
   -9   -1    3      0.25      0.00 
   -8   -1    3      0.30      0.00 
   -7   -1    3      0.78      0.00 
   -6   -1    3      0.68      0.00 
   -5   -1    3     -2.07      0.00 
   -4   -1    3     -8.04      0.00 
   -3   -1    3    -14.37      0.00 
   -2   -1    3    -15.18      0.00 
   -1   -1    3     -7.90      0.00 
    0   -1    3     -1.40      0.00 
    1   -1    3     -8.15      0.00 
    2   -1    3    -25.41      0.00 
    3   -1    3    -36.54      0.00 
    4   -1    3    -32.08      0.00 
    5   -1    3    -17.58      0.00 
    6   -1    3     -3.33      0.00 
    7   -1    3      4.46      0.00 
    8   -1    3      5.65      0.00 
    9   -1    3      3.99      0.00 
   10   -1    3      2.14      0.00 
   11   -1    3      0.40      0.00 
   12   -1    3     -0.63      0.00 
   13   -1    3     -0.63      0.00 
   14   -1    3     -0.51      0.00 
   15   -1    3     -0.57      0.00 
   16   -1    3     -0.35      0.00 
   17   -1    3     -0.12      0.00 
  -15    0    3     -0.11      0.00 
  -14    0    3     -0.88      0.00 
  -13    0    3     -1.25      0.00 
  -12    0    3     -0.84      0.00 
  -11    0    3     -0.10      0.00 
  -10    0    3      0.91      0.00 
   -9    0    3      2.25      0.00 
   -8    0    3      2.81      0.00 
   -7    0    3      1.99      0.00 
   -6    0    3      1.39      0.00 
   -5    0    3      2.50      0.00 
   -4    0    3      3.64      0.00 
   -3    0    3      0.83      0.00 
   -2    0    3     -6.57      0.00 
   -1    0    3     -9.63      0.00 
    0    0    3      4.32      0.00 
    1    0    3     32.70      0.00 
    2    0    3     54.07      0.00 
    3    0    3     51.84      0.00 
    4    0    3     31.24      0.00 
    5    0    3      8.28      0.00 
    6    0    3     -6.38      0.00 
    7    0    3    -10.90      0.00 
    8    0    3     -9.16      0.00 
    9    0    3     -5.64      0.00 
   10    0    3     -2.09      0.00 
   11    0    3      0.65      0.00 
   12    0    3      1.61      0.00 
   13    0    3      1.45      0.00 
   14    0    3      1.30      0.00 
   15    0    3      0.96      0.00 
   16    0    3      0.34      0.00 
   17    0    3      0.04      0.00 
  -15    1    3      0.27      0.00 
  -14    1    3      0.54      0.00 
  -13    1    3      0.39      0.00 
  -12    1    3      0.00      0.00 
  -11    1    3     -0.57      0.00 
  -10    1    3     -1.53      0.00 
   -9    1    3     -2.25      0.00 
   -8    1    3     -1.78      0.00 
   -7    1    3     -0.92      0.00 
   -6    1    3     -1.07      0.00 
   -5    1    3     -1.01      0.00 
   -4    1    3      2.49      0.00 
   -3    1    3     10.23      0.00 
   -2    1    3     16.51      0.00 
   -1    1    3     11.47      0.00 
    0    1    3     -6.66      0.00 
    1    1    3    -24.09      0.00 
    2    1    3    -25.46      0.00 
    3    1    3    -12.11      0.00 
    4    1    3      2.64      0.00 
    5    1    3      9.88      0.00 
    6    1    3      9.70      0.00 
    7    1    3      6.26      0.00 
    8    1    3      3.27      0.00 
    9    1    3      1.48      0.00 
   10    1    3      0.21      0.00 
   11    1    3     -0.22      0.00 
   12    1    3     -0.01      0.00 
   13    1    3     -0.28      0.00 
   14    1    3     -0.79      0.00 
   15    1    3     -0.71      0.00 
   16    1    3     -0.41      0.00 
   17    1    3     -0.35      0.00 
  -15    2    3     -0.41      0.00 
  -14    2    3     -0.19      0.00 
  -13    2    3      0.27      0.00 
  -12    2    3      0.46      0.00 
  -11    2    3      0.47      0.00 
  -10    2    3      0.41      0.00 
   -9    2    3     -0.18      0.00 
   -8    2    3     -0.90      0.00 
   -7    2    3     -0.28      0.00 
   -6    2    3      1.14      0.00 
   -5    2    3      0.13      0.00 
   -4    2    3     -4.72      0.00 
   -3    2    3     -9.78      0.00 
   -2    2    3     -9.67      0.00 
   -1    2    3     -4.45      0.00 
    0    2    3     -2.47      0.00 
    1    2    3    -11.47      0.00 
    2    2    3    -26.36      0.00 
    3    2    3    -33.47      0.00 
    4    2    3    -26.83      0.00 
    5    2    3    -12.72      0.00 
    6    2    3     -0.28      0.00 
    7    2    3      5.88      0.00 
    8    2    3      6.35      0.00 
    9    2    3      4.01      0.00 
   10    2    3      0.86      0.00 
   11    2    3     -1.82      0.00 
   12    2    3     -2.51      0.00 
   13    2    3     -1.42      0.00 
   14    2    3     -0.38      0.00 
   15    2    3      0.03      0.00 
   16    2    3      0.44      0.00 
   17    2    3      0.77      0.00 
  -15    3    3      0.64      0.00 
  -14    3    3      0.43      0.00 
  -13    3    3     -0.07      0.00 
  -12    3    3     -0.26      0.00 
  -11    3    3      0.11      0.00 
  -10    3    3      0.86      0.00 
   -9    3    3      1.37      0.00 
   -8    3    3      0.70      0.00 
   -7    3    3     -0.97      0.00 
   -6    3    3     -1.25      0.00 
   -5    3    3      1.42      0.00 
   -4    3    3      4.26      0.00 
   -3    3    3      3.09      0.00 
   -2    3    3     -1.08      0.00 
   -1    3    3     -0.88      0.00 
    0    3    3     10.22      0.00 
    1    3    3     28.19      0.00 
    2    3    3     39.15      0.00 
    3    3    3     33.62      0.00 
    4    3    3     16.42      0.00 
    5    3    3     -0.41      0.00 
    6    3    3     -9.56      0.00 
    7    3    3    -11.16      0.00 
    8    3    3     -8.52      0.00 
    9    3    3     -4.20      0.00 
   10    3    3      0.04      0.00 
   11    3    3      2.25      0.00 
   12    3    3      1.87      0.00 
   13    3    3      0.70      0.00 
   14    3    3      0.20      0.00 
   15    3    3      0.03      0.00 
   16    3    3     -0.28      0.00 
   17    3    3     -0.53      0.00 
  -15    4    3     -0.35      0.00 
  -14    4    3     -0.32      0.00 
  -13    4    3     -0.14      0.00 
  -12    4    3     -0.16      0.00 
  -11    4    3     -0.51      0.00 
  -10    4    3     -0.70      0.00 
   -9    4    3     -0.06      0.00 
   -8    4    3      1.38      0.00 
   -7    4    3      1.98      0.00 
   -6    4    3      0.18      0.00 
   -5    4    3     -2.06      0.00 
   -4    4    3     -0.66      0.00 
   -3    4    3      4.36      0.00 
   -2    4    3      7.59      0.00 
   -1    4    3      3.94      0.00 
    0    4    3     -5.73      0.00 
    1    4    3    -14.13      0.00 
    2    4    3    -13.83      0.00 
    3    4    3     -5.33      0.00 
    4    4    3      3.79      0.00 
    5    4    3      7.77      0.00 
    6    4    3      7.12      0.00 
    7    4    3      4.83      0.00 
    8    4    3      2.46      0.00 
    9    4    3      0.56      0.00 
   10    4    3     -0.02      0.00 
   11    4    3      0.94      0.00 
   12    4    3      2.00      0.00 
   13    4    3      1.80      0.00 
   14    4    3      0.76      0.00 
   15    4    3     -0.10      0.00 
   16    4    3     -0.42      0.00 
   17    4    3     -0.34      0.00 
  -15    5    3     -0.13      0.00 
  -14    5    3     -0.11      0.00 
  -13    5    3      0.22      0.00 
  -12    5    3      0.75      0.00 
  -11    5    3      0.75      0.00 
  -10    5    3     -0.09      0.00 
   -9    5    3     -1.15      0.00 
   -8    5    3     -1.47      0.00 
   -7    5    3     -0.47      0.00 
   -6    5    3      0.82      0.00 
   -5    5    3     -0.36      0.00 
   -4    5    3     -4.50      0.00 
   -3    5    3     -7.77      0.00 
   -2    5    3     -6.82      0.00 
   -1    5    3     -2.92      0.00 
    0    5    3     -0.30      0.00 
    1    5    3     -2.17      0.00 
    2    5    3     -7.42      0.00 
    3    5    3    -10.74      0.00 
    4    5    3     -8.53      0.00 
    5    5    3     -3.06      0.00 
    6    5    3      1.36      0.00 
    7    5    3      3.22      0.00 
    8    5    3      3.03      0.00 
    9    5    3      1.09      0.00 
   10    5    3     -1.89      0.00 
   11    5    3     -4.09      0.00 
   12    5    3     -4.08      0.00 
   13    5    3     -2.31      0.00 
   14    5    3     -0.35      0.00 
   15    5    3      0.69      0.00 
   16    5    3      0.76      0.00 
   17    5    3      0.49      0.00 
  -15    6    3      0.24      0.00 
  -14    6    3      0.31      0.00 
  -13    6    3     -0.24      0.00 
  -12    6    3     -0.79      0.00 
  -11    6    3     -0.37      0.00 
  -10    6    3      0.46      0.00 
   -9    6    3      0.34      0.00 
   -8    6    3     -0.82      0.00 
   -7    6    3     -1.77      0.00 
   -6    6    3     -0.72      0.00 
   -5    6    3      2.53      0.00 
   -4    6    3      4.89      0.00 
   -3    6    3      3.36      0.00 
   -2    6    3     -0.44      0.00 
   -1    6    3     -2.19      0.00 
    0    6    3      0.46      0.00 
    1    6    3      6.25      0.00 
    2    6    3     10.64      0.00 
    3    6    3      9.40      0.00 
    4    6    3      3.56      0.00 
    5    6    3     -2.19      0.00 
    6    6    3     -5.13      0.00 
    7    6    3     -5.44      0.00 
    8    6    3     -3.57      0.00 
    9    6    3     -0.33      0.00 
   10    6    3      2.36      0.00 
   11    6    3      2.97      0.00 
   12    6    3      1.76      0.00 
   13    6    3      0.10      0.00 
   14    6    3     -0.74      0.00 
   15    6    3     -0.53      0.00 
   16    6    3     -0.02      0.00 
   17    6    3      0.11      0.00 
  -14    7    3     -0.30      0.00 
  -13    7    3      0.04      0.00 
  -12    7    3     -0.19      0.00 
  -11    7    3     -0.79      0.00 
  -10    7    3     -0.36      0.00 
   -9    7    3      1.19      0.00 
   -8    7    3      2.36      0.00 
   -7    7    3      1.90      0.00 
   -6    7    3     -0.18      0.00 
   -5    7    3     -1.77      0.00 
   -4    7    3     -0.11      0.00 
   -3    7    3      4.05      0.00 
   -2    7    3      6.61      0.00 
   -1    7    3      5.07      0.00 
    0    7    3      0.34      0.00 
    1    7    3     -4.63      0.00 
    2    7    3     -6.30      0.00 
    3    7    3     -3.67      0.00 
    4    7    3      0.47      0.00 
    5    7    3      3.19      0.00 
    6    7    3      3.95      0.00 
    7    7    3      3.20      0.00 
    8    7    3      1.52      0.00 
    9    7    3      0.14      0.00 
   10    7    3      0.02      0.00 
   11    7    3      0.88      0.00 
   12    7    3      1.73      0.00 
   13    7    3      1.66      0.00 
   14    7    3      0.53      0.00 
   15    7    3     -0.59      0.00 
   16    7    3     -0.66      0.00 
  -14    8    3     -0.10      0.00 
  -13    8    3     -0.02      0.00 
  -12    8    3      0.92      0.00 
  -11    8    3      1.25      0.00 
  -10    8    3     -0.01      0.00 
   -9    8    3     -1.43      0.00 
   -8    8    3     -1.47      0.00 
   -7    8    3     -0.21      0.00 
   -6    8    3      0.85      0.00 
   -5    8    3     -0.32      0.00 
   -4    8    3     -3.80      0.00 
   -3    8    3     -6.50      0.00 
   -2    8    3     -5.93      0.00 
   -1    8    3     -2.93      0.00 
    0    8    3      0.25      0.00 
    1    8    3      1.73      0.00 
    2    8    3      0.73      0.00 
    3    8    3     -1.42      0.00 
    4    8    3     -2.62      0.00 
    5    8    3     -2.29      0.00 
    6    8    3     -1.03      0.00 
    7    8    3      0.23      0.00 
    8    8    3      0.32      0.00 
    9    8    3     -1.03      0.00 
   10    8    3     -2.62      0.00 
   11    8    3     -3.27      0.00 
   12    8    3     -2.70      0.00 
   13    8    3     -1.14      0.00 
   14    8    3      0.54      0.00 
   15    8    3      1.04      0.00 
   16    8    3      0.29      0.00 
  -14    9    3      0.56      0.00 
  -13    9    3      0.17      0.00 
  -12    9    3     -0.53      0.00 
  -11    9    3     -0.29      0.00 
  -10    9    3      0.48      0.00 
   -9    9    3      0.47      0.00 
   -8    9    3     -0.28      0.00 
   -7    9    3     -0.74      0.00 
   -6    9    3      0.03      0.00 
   -5    9    3      2.08      0.00 
   -4    9    3      3.67      0.00 
   -3    9    3      2.91      0.00 
   -2    9    3      0.48      0.00 
   -1    9    3     -1.40      0.00 
    0    9    3     -1.41      0.00 
    1    9    3      0.47      0.00 
    2    9    3      2.97      0.00 
    3    9    3      4.05      0.00 
    4    9    3      2.91      0.00 
    5    9    3      0.50      0.00 
    6    9    3     -1.70      0.00 
    7    9    3     -2.27      0.00 
    8    9    3     -0.74      0.00 
    9    9    3      1.58      0.00 
   10    9    3      2.84      0.00 
   11    9    3      2.52      0.00 
   12    9    3      1.18      0.00 
   13    9    3     -0.22      0.00 
   14    9    3     -0.68      0.00 
   15    9    3     -0.06      0.00 
   16    9    3      0.56      0.00 
  -13   10    3      0.14      0.00 
  -12   10    3     -0.04      0.00 
  -11   10    3     -0.72      0.00 
  -10   10    3     -0.54      0.00 
   -9   10    3      0.55      0.00 
   -8   10    3      0.99      0.00 
   -7   10    3      0.02      0.00 
   -6   10    3     -1.60      0.00 
   -5   10    3     -2.26      0.00 
   -4   10    3     -0.70      0.00 
   -3   10    3      2.28      0.00 
   -2   10    3      4.29      0.00 
   -1   10    3      4.00      0.00 
    0   10    3      1.75      0.00 
    1   10    3     -1.29      0.00 
    2   10    3     -3.42      0.00 
    3   10    3     -3.36      0.00 
    4   10    3     -1.37      0.00 
    5   10    3      1.12      0.00 
    6   10    3      2.47      0.00 
    7   10    3      1.93      0.00 
    8   10    3      0.45      0.00 
    9   10    3     -0.47      0.00 
   10   10    3     -0.44      0.00 
   11   10    3      0.04      0.00 
   12   10    3      0.53      0.00 
   13   10    3      0.46      0.00 
   14   10    3     -0.45      0.00 
   15   10    3     -1.25      0.00 
  -13   11    3     -0.50      0.00 
  -12   11    3      0.18      0.00 
  -11   11    3      0.60      0.00 
  -10   11    3     -0.15      0.00 
   -9   11    3     -0.91      0.00 
   -8   11    3     -0.40      0.00 
   -7   11    3      0.89      0.00 
   -6   11    3      1.51      0.00 
   -5   11    3      0.34      0.00 
   -4   11    3     -2.30      0.00 
   -3   11    3     -4.40      0.00 
   -2   11    3     -4.24      0.00 
   -1   11    3     -2.11      0.00 
    0   11    3      0.55      0.00 
    1   11    3      2.26      0.00 
    2   11    3      2.23      0.00 
    3   11    3      0.82      0.00 
    4   11    3     -0.88      0.00 
    5   11    3     -1.78      0.00 
    6   11    3     -1.41      0.00 
    7   11    3     -0.54      0.00 
    8   11    3     -0.56      0.00 
    9   11    3     -1.54      0.00 
   10   11    3     -2.22      0.00 
   11   11    3     -1.92      0.00 
   12   11    3     -0.91      0.00 
   13   11    3      0.39      0.00 
   14   11    3      1.38      0.00 
  -12   12    3     -0.13      0.00 
  -11   12    3      0.23      0.00 
  -10   12    3      0.74      0.00 
   -9   12    3      0.41      0.00 
   -8   12    3     -0.40      0.00 
   -7   12    3     -0.63      0.00 
   -6   12    3      0.15      0.00 
   -5   12    3      1.63      0.00 
   -4   12    3      2.70      0.00 
   -3   12    3      2.18      0.00 
   -2   12    3      0.25      0.00 
   -1   12    3     -1.83      0.00 
    0   12    3     -2.80      0.00 
    1   12    3     -1.97      0.00 
    2   12    3      0.19      0.00 
    3   12    3      2.16      0.00 
    4   12    3      2.57      0.00 
    5   12    3      1.25      0.00 
    6   12    3     -0.54      0.00 
    7   12    3     -1.03      0.00 
    8   12    3      0.25      0.00 
    9   12    3      1.97      0.00 
   10   12    3      2.62      0.00 
   11   12    3      1.87      0.00 
   12   12    3      0.39      0.00 
   13   12    3     -0.80      0.00 
   14   12    3     -0.93      0.00 
  -11   13    3     -0.62      0.00 
  -10   13    3     -0.38      0.00 
   -9   13    3      0.22      0.00 
   -8   13    3      0.17      0.00 
   -7   13    3     -0.62      0.00 
   -6   13    3     -1.55      0.00 
   -5   13    3     -1.80      0.00 
   -4   13    3     -0.70      0.00 
   -3   13    3      1.34      0.00 
   -2   13    3      2.92      0.00 
   -1   13    3      3.13      0.00 
    0   13    3      1.86      0.00 
    1   13    3     -0.43      0.00 
    2   13    3     -2.51      0.00 
    3   13    3     -3.05      0.00 
    4   13    3     -1.73      0.00 
    5   13    3      0.53      0.00 
    6   13    3      2.06      0.00 
    7   13    3      1.84      0.00 
    8   13    3      0.46      0.00 
    9   13    3     -0.78      0.00 
   10   13    3     -1.14      0.00 
   11   13    3     -0.69      0.00 
   12   13    3     -0.02      0.00 
   13   13    3      0.27      0.00 
  -10   14    3     -0.17      0.00 
   -9   14    3     -0.10      0.00 
   -8   14    3      0.61      0.00 
   -7   14    3      1.47      0.00 
   -6   14    3      1.76      0.00 
   -5   14    3      0.78      0.00 
   -4   14    3     -1.22      0.00 
   -3   14    3     -2.76      0.00 
   -2   14    3     -2.83      0.00 
   -1   14    3     -1.58      0.00 
    0   14    3      0.36      0.00 
    1   14    3      1.94      0.00 
    2   14    3      2.02      0.00 
    3   14    3      0.71      0.00 
    4   14    3     -0.78      0.00 
    5   14    3     -1.45      0.00 
    6   14    3     -1.14      0.00 
    7   14    3     -0.41      0.00 
    8   14    3     -0.01      0.00 
    9   14    3     -0.15      0.00 
   10   14    3     -0.46      0.00 
   11   14    3     -0.47      0.00 
   12   14    3     -0.14      0.00 
   -9   15    3     -0.24      0.00 
   -8   15    3     -0.51      0.00 
   -7   15    3     -0.82      0.00 
   -6   15    3     -0.72      0.00 
   -5   15    3      0.29      0.00 
   -4   15    3      1.38      0.00 
   -3   15    3      1.46      0.00 
   -2   15    3      0.55      0.00 
   -1   15    3     -0.81      0.00 
    0   15    3     -1.85      0.00 
    1   15    3     -1.51      0.00 
    2   15    3      0.22      0.00 
    3   15    3      1.75      0.00 
    4   15    3      1.76      0.00 
    5   15    3      0.41      0.00 
    6   15    3     -1.05      0.00 
    7   15    3     -1.46      0.00 
    8   15    3     -0.60      0.00 
    9   15    3      0.74      0.00 
   10   15    3      1.43      0.00 
   11   15    3      1.05      0.00 
   -8   16    3     -0.18      0.00 
   -7   16    3     -0.49      0.00 
   -6   16    3     -0.81      0.00 
   -5   16    3     -0.89      0.00 
   -4   16    3     -0.32      0.00 
   -3   16    3      0.65      0.00 
   -2   16    3      1.59      0.00 
   -1   16    3      2.25      0.00 
    0   16    3      1.94      0.00 
    1   16    3      0.29      0.00 
    2   16    3     -1.47      0.00 
    3   16    3     -1.88      0.00 
    4   16    3     -0.86      0.00 
    5   16    3      0.55      0.00 
    6   16    3      1.31      0.00 
    7   16    3      0.98      0.00 
    8   16    3     -0.09      0.00 
    9   16    3     -1.08      0.00 
   10   16    3     -1.24      0.00 
   -6   17    3      1.32      0.00 
   -5   17    3      0.86      0.00 
   -4   17    3     -0.33      0.00 
   -3   17    3     -1.28      0.00 
   -2   17    3     -1.59      0.00 
   -1   17    3     -1.25      0.00 
    0   17    3     -0.23      0.00 
    1   17    3      0.85      0.00 
    2   17    3      1.00      0.00 
    3   17    3      0.23      0.00 
    4   17    3     -0.54      0.00 
    5   17    3     -0.66      0.00 
    6   17    3     -0.21      0.00 
    7   17    3      0.30      0.00 
    8   17    3      0.52      0.00 
   -4   18    3      0.16      0.00 
   -3   18    3      0.57      0.00 
   -2   18    3      0.43      0.00 
   -1   18    3     -0.29      0.00 
    0   18    3     -0.96      0.00 
    1   18    3     -0.69      0.00 
    2   18    3      0.47      0.00 
    3   18    3      1.43      0.00 
    4   18    3      1.41      0.00 
    5   18    3      0.61      0.00 
    6   18    3     -0.10      0.00 
   -3  -16    4     -0.82      0.00 
   -2  -16    4     -0.64      0.00 
   -1  -16    4     -0.14      0.00 
    0  -16    4      0.23      0.00 
    1  -16    4      0.26      0.00 
    2  -16    4     -0.20      0.00 
    3  -16    4     -0.74      0.00 
    4  -16    4     -0.82      0.00 
    5  -16    4     -0.72      0.00 
    6  -16    4     -0.74      0.00 
   -5  -15    4     -0.18      0.00 
   -4  -15    4      0.46      0.00 
   -3  -15    4      0.68      0.00 
   -2  -15    4      0.34      0.00 
   -1  -15    4     -0.30      0.00 
    0  -15    4     -0.98      0.00 
    1  -15    4     -1.10      0.00 
    2  -15    4     -0.32      0.00 
    3  -15    4      0.54      0.00 
    4  -15    4      0.70      0.00 
    5  -15    4      0.45      0.00 
    6  -15    4     -0.03      0.00 
    7  -15    4     -0.73      0.00 
    8  -15    4     -0.93      0.00 
   -7  -14    4      0.82      0.00 
   -6  -14    4      0.58      0.00 
   -5  -14    4      0.03      0.00 
   -4  -14    4     -0.36      0.00 
   -3  -14    4     -0.27      0.00 
   -2  -14    4      0.07      0.00 
   -1  -14    4      0.37      0.00 
    0  -14    4      0.58      0.00 
    1  -14    4      0.40      0.00 
    2  -14    4     -0.08      0.00 
    3  -14    4     -0.16      0.00 
    4  -14    4      0.34      0.00 
    5  -14    4      1.04      0.00 
    6  -14    4      1.60      0.00 
    7  -14    4      1.35      0.00 
    8  -14    4      0.11      0.00 
    9  -14    4     -0.69      0.00 
   10  -14    4     -0.11      0.00 
   -8  -13    4     -0.53      0.00 
   -7  -13    4     -0.37      0.00 
   -6  -13    4     -0.27      0.00 
   -5  -13    4     -0.15      0.00 
   -4  -13    4     -0.12      0.00 
   -3  -13    4     -0.21      0.00 
   -2  -13    4      0.01      0.00 
   -1  -13    4      0.68      0.00 
    0  -13    4      1.45      0.00 
    1  -13    4      1.82      0.00 
    2  -13    4      1.19      0.00 
    3  -13    4     -0.40      0.00 
    4  -13    4     -1.86      0.00 
    5  -13    4     -2.35      0.00 
    6  -13    4     -1.70      0.00 
    7  -13    4     -0.04      0.00 
    8  -13    4      1.47      0.00 
    9  -13    4      1.33      0.00 
   10  -13    4      0.14      0.00 
   11  -13    4     -0.34      0.00 
   -9  -12    4     -0.22      0.00 
   -8  -12    4     -0.33      0.00 
   -7  -12    4     -0.09      0.00 
   -6  -12    4      0.40      0.00 
   -5  -12    4      0.86      0.00 
   -4  -12    4      1.27      0.00 
   -3  -12    4      1.15      0.00 
   -2  -12    4      0.01      0.00 
   -1  -12    4     -1.63      0.00 
    0  -12    4     -2.76      0.00 
    1  -12    4     -2.57      0.00 
    2  -12    4     -0.81      0.00 
    3  -12    4      1.41      0.00 
    4  -12    4      2.33      0.00 
    5  -12    4      1.55      0.00 
    6  -12    4      0.00      0.00 
    7  -12    4     -1.12      0.00 
    8  -12    4     -0.91      0.00 
    9  -12    4      0.12      0.00 
   10  -12    4      0.37      0.00 
   11  -12    4     -0.23      0.00 
   12  -12    4     -0.22      0.00 
   13  -12    4      0.50      0.00 
  -10  -11    4      0.74      0.00 
   -9  -11    4      1.23      0.00 
   -8  -11    4      1.08      0.00 
   -7  -11    4      0.27      0.00 
   -6  -11    4     -0.54      0.00 
   -5  -11    4     -1.31      0.00 
   -4  -11    4     -1.90      0.00 
   -3  -11    4     -1.36      0.00 
   -2  -11    4      0.33      0.00 
   -1  -11    4      1.80      0.00 
    0  -11    4      1.91      0.00 
    1  -11    4      0.58      0.00 
    2  -11    4     -1.26      0.00 
    3  -11    4     -1.92      0.00 
    4  -11    4     -0.70      0.00 
    5  -11    4      1.12      0.00 
    6  -11    4      1.77      0.00 
    7  -11    4      0.69      0.00 
    8  -11    4     -1.05      0.00 
    9  -11    4     -1.58      0.00 
   10  -11    4     -0.39      0.00 
   11  -11    4      0.75      0.00 
   12  -11    4      0.53      0.00 
   13  -11    4     -0.16      0.00 
  -11  -10    4      0.02      0.00 
  -10  -10    4     -0.67      0.00 
   -9  -10    4     -1.30      0.00 
   -8  -10    4     -1.16      0.00 
   -7  -10    4     -0.66      0.00 
   -6  -10    4     -0.24      0.00 
   -5  -10    4      0.25      0.00 
   -4  -10    4      0.29      0.00 
   -3  -10    4     -0.69      0.00 
   -2  -10    4     -1.55      0.00 
   -1  -10    4     -0.91      0.00 
    0  -10    4      0.95      0.00 
    1  -10    4      2.62      0.00 
    2  -10    4      2.58      0.00 
    3  -10    4      0.32      0.00 
    4  -10    4     -2.59      0.00 
    5  -10    4     -3.73      0.00 
    6  -10    4     -2.40      0.00 
    7  -10    4     -0.04      0.00 
    8  -10    4      1.32      0.00 
    9  -10    4      0.84      0.00 
   10  -10    4     -0.40      0.00 
   11  -10    4     -0.75      0.00 
   12  -10    4     -0.28      0.00 
   13  -10    4     -0.12      0.00 
   14  -10    4     -0.41      0.00 
  -12   -9    4     -0.59      0.00 
  -11   -9    4     -0.45      0.00 
  -10   -9    4      0.10      0.00 
   -9   -9    4      0.44      0.00 
   -8   -9    4      0.68      0.00 
   -7   -9    4      1.28      0.00 
   -6   -9    4      1.81      0.00 
   -5   -9    4      2.07      0.00 
   -4   -9    4      2.62      0.00 
   -3   -9    4      2.79      0.00 
   -2   -9    4      0.88      0.00 
   -1   -9    4     -2.74      0.00 
    0   -9    4     -5.50      0.00 
    1   -9    4     -5.16      0.00 
    2   -9    4     -1.54      0.00 
    3   -9    4      3.05      0.00 
    4   -9    4      5.27      0.00 
    5   -9    4      3.98      0.00 
    6   -9    4      1.28      0.00 
    7   -9    4     -0.21      0.00 
    8   -9    4      0.05      0.00 
    9   -9    4      0.86      0.00 
   10   -9    4      0.93      0.00 
   11   -9    4      0.18      0.00 
   12   -9    4     -0.39      0.00 
   13   -9    4     -0.18      0.00 
   14   -9    4      0.31      0.00 
   15   -9    4      0.46      0.00 
  -12   -8    4      0.69      0.00 
  -11   -8    4      0.40      0.00 
  -10   -8    4      0.29      0.00 
   -9   -8    4      0.42      0.00 
   -8   -8    4     -0.12      0.00 
   -7   -8    4     -1.38      0.00 
   -6   -8    4     -2.45      0.00 
   -5   -8    4     -3.16      0.00 
   -4   -8    4     -3.27      0.00 
   -3   -8    4     -1.28      0.00 
   -2   -8    4      3.06      0.00 
   -1   -8    4      7.03      0.00 
    0   -8    4      7.45      0.00 
    1   -8    4      3.73      0.00 
    2   -8    4     -1.53      0.00 
    3   -8    4     -4.41      0.00 
    4   -8    4     -3.08      0.00 
    5   -8    4      0.24      0.00 
    6   -8    4      1.90      0.00 
    7   -8    4      0.88      0.00 
    8   -8    4     -0.88      0.00 
    9   -8    4     -1.44      0.00 
   10   -8    4     -0.68      0.00 
   11   -8    4      0.24      0.00 
   12   -8    4      0.40      0.00 
   13   -8    4      0.02      0.00 
   14   -8    4     -0.07      0.00 
   15   -8    4      0.23      0.00 
  -13   -7    4     -0.50      0.00 
  -12   -7    4     -0.16      0.00 
  -11   -7    4      0.02      0.00 
  -10   -7    4     -0.34      0.00 
   -9   -7    4     -0.69      0.00 
   -8   -7    4     -0.41      0.00 
   -7   -7    4      0.14      0.00 
   -6   -7    4      0.63      0.00 
   -5   -7    4      1.04      0.00 
   -4   -7    4      0.41      0.00 
   -3   -7    4     -2.01      0.00 
   -2   -7    4     -4.46      0.00 
   -1   -7    4     -3.96      0.00 
    0   -7    4     -0.15      0.00 
    1   -7    4      3.67      0.00 
    2   -7    4      3.64      0.00 
    3   -7    4     -0.70      0.00 
    4   -7    4     -5.78      0.00 
    5   -7    4     -7.44      0.00 
    6   -7    4     -4.98      0.00 
    7   -7    4     -1.27      0.00 
    8   -7    4      0.82      0.00 
    9   -7    4      0.90      0.00 
   10   -7    4      0.23      0.00 
   11   -7    4      0.00      0.00 
   12   -7    4      0.40      0.00 
   13   -7    4      0.60      0.00 
   14   -7    4      0.02      0.00 
   15   -7    4     -0.66      0.00 
   16   -7    4     -0.65      0.00 
  -13   -6    4     -0.23      0.00 
  -12   -6    4     -0.58      0.00 
  -11   -6    4     -0.41      0.00 
  -10   -6    4      0.10      0.00 
   -9   -6    4      0.49      0.00 
   -8   -6    4      0.92      0.00 
   -7   -6    4      1.68      0.00 
   -6   -6    4      2.30      0.00 
   -5   -6    4      2.49      0.00 
   -4   -6    4      2.59      0.00 
   -3   -6    4      1.88      0.00 
   -2   -6    4     -1.70      0.00 
   -1   -6    4     -8.19      0.00 
    0   -6    4    -13.07      0.00 
    1   -6    4    -10.70      0.00 
    2   -6    4     -1.10      0.00 
    3   -6    4      9.06      0.00 
    4   -6    4     12.90      0.00 
    5   -6    4      9.47      0.00 
    6   -6    4      3.38      0.00 
    7   -6    4     -0.40      0.00 
    8   -6    4     -0.86      0.00 
    9   -6    4     -0.12      0.00 
   10   -6    4      0.14      0.00 
   11   -6    4     -0.17      0.00 
   12   -6    4     -0.48      0.00 
   13   -6    4     -0.29      0.00 
   14   -6    4      0.21      0.00 
   15   -6    4      0.32      0.00 
   16   -6    4      0.01      0.00 
  -14   -5    4      0.48      0.00 
  -13   -5    4      0.80      0.00 
  -12   -5    4      0.83      0.00 
  -11   -5    4      0.57      0.00 
  -10   -5    4      0.31      0.00 
   -9   -5    4      0.01      0.00 
   -8   -5    4     -0.76      0.00 
   -7   -5    4     -2.06      0.00 
   -6   -5    4     -3.22      0.00 
   -5   -5    4     -3.55      0.00 
   -4   -5    4     -2.23      0.00 
   -3   -5    4      2.24      0.00 
   -2   -5    4     10.28      0.00 
   -1   -5    4     17.76      0.00 
    0   -5    4     17.67      0.00 
    1   -5    4      8.29      0.00 
    2   -5    4     -3.13      0.00 
    3   -5    4     -8.10      0.00 
    4   -5    4     -5.24      0.00 
    5   -5    4      0.51      0.00 
    6   -5    4      3.70      0.00 
    7   -5    4      2.74      0.00 
    8   -5    4      0.17      0.00 
    9   -5    4     -1.15      0.00 
   10   -5    4     -1.02      0.00 
   11   -5    4     -0.57      0.00 
   12   -5    4     -0.43      0.00 
   13   -5    4     -0.50      0.00 
   14   -5    4     -0.26      0.00 
   15   -5    4      0.41      0.00 
   16   -5    4      0.82      0.00 
   17   -5    4      0.68      0.00 
  -14   -4    4     -0.43      0.00 
  -13   -4    4     -0.32      0.00 
  -12   -4    4     -0.14      0.00 
  -11   -4    4     -0.18      0.00 
  -10   -4    4     -0.43      0.00 
   -9   -4    4     -0.61      0.00 
   -8   -4    4     -0.39      0.00 
   -7   -4    4      0.20      0.00 
   -6   -4    4      0.80      0.00 
   -5   -4    4      0.76      0.00 
   -4   -4    4     -1.07      0.00 
   -3   -4    4     -5.59      0.00 
   -2   -4    4    -10.80      0.00 
   -1   -4    4    -11.20      0.00 
    0   -4    4     -4.62      0.00 
    1   -4    4      2.12      0.00 
    2   -4    4      0.66      0.00 
    3   -4    4     -7.86      0.00 
    4   -4    4    -14.96      0.00 
    5   -4    4    -14.92      0.00 
    6   -4    4     -8.71      0.00 
    7   -4    4     -1.34      0.00 
    8   -4    4      2.82      0.00 
    9   -4    4      3.36      0.00 
   10   -4    4      2.41      0.00 
   11   -4    4      1.32      0.00 
   12   -4    4      0.51      0.00 
   13   -4    4      0.08      0.00 
   14   -4    4     -0.32      0.00 
   15   -4    4     -0.79      0.00 
   16   -4    4     -0.83      0.00 
   17   -4    4     -0.52      0.00 
  -14   -3    4     -0.32      0.00 
  -13   -3    4     -0.90      0.00 
  -12   -3    4     -1.00      0.00 
  -11   -3    4     -0.59      0.00 
  -10   -3    4      0.03      0.00 
   -9   -3    4      0.77      0.00 
   -8   -3    4      1.65      0.00 
   -7   -3    4      2.42      0.00 
   -6   -3    4      2.80      0.00 
   -5   -3    4      2.90      0.00 
   -4   -3    4      3.14      0.00 
   -3   -3    4      2.71      0.00 
   -2   -3    4     -1.45      0.00 
   -1   -3    4    -10.20      0.00 
    0   -3    4    -16.10      0.00 
    1   -3    4     -9.29      0.00 
    2   -3    4      8.22      0.00 
    3   -3    4     22.83      0.00 
    4   -3    4     24.76      0.00 
    5   -3    4     15.79      0.00 
    6   -3    4      3.91      0.00 
    7   -3    4     -3.90      0.00 
    8   -3    4     -5.81      0.00 
    9   -3    4     -4.55      0.00 
   10   -3    4     -2.66      0.00 
   11   -3    4     -0.74      0.00 
   12   -3    4      0.63      0.00 
   13   -3    4      1.04      0.00 
   14   -3    4      0.96      0.00 
   15   -3    4      0.63      0.00 
   16   -3    4      0.08      0.00 
   17   -3    4     -0.24      0.00 
  -14   -2    4      0.89      0.00 
  -13   -2    4      1.34      0.00 
  -12   -2    4      1.10      0.00 
  -11   -2    4      0.66      0.00 
  -10   -2    4      0.22      0.00 
   -9   -2    4     -0.55      0.00 
   -8   -2    4     -1.69      0.00 
   -7   -2    4     -2.83      0.00 
   -6   -2    4     -3.51      0.00 
   -5   -2    4     -3.12      0.00 
   -4   -2    4     -0.61      0.00 
   -3   -2    4      5.82      0.00 
   -2   -2    4     16.58      0.00 
   -1   -2    4     25.59      0.00 
    0   -2    4     22.56      0.00 
    1   -2    4      6.62      0.00 
    2   -2    4     -8.98      0.00 
    3   -2    4    -12.36      0.00 
    4   -2    4     -5.34      0.00 
    5   -2    4      3.17      0.00 
    6   -2    4      7.30      0.00 
    7   -2    4      6.49      0.00 
    8   -2    4      3.68      0.00 
    9   -2    4      1.59      0.00 
   10   -2    4      0.26      0.00 
   11   -2    4     -0.80      0.00 
   12   -2    4     -1.15      0.00 
   13   -2    4     -0.99      0.00 
   14   -2    4     -0.76      0.00 
   15   -2    4     -0.24      0.00 
   16   -2    4      0.32      0.00 
   17   -2    4      0.39      0.00 
  -15   -1    4     -0.31      0.00 
  -14   -1    4     -0.54      0.00 
  -13   -1    4     -0.16      0.00 
  -12   -1    4      0.28      0.00 
  -11   -1    4      0.30      0.00 
  -10   -1    4      0.16      0.00 
   -9   -1    4     -0.02      0.00 
   -8   -1    4     -0.30      0.00 
   -7   -1    4     -0.15      0.00 
   -6   -1    4      0.55      0.00 
   -5   -1    4      0.27      0.00 
   -4   -1    4     -3.21      0.00 
   -3   -1    4    -10.15      0.00 
   -2   -1    4    -16.58      0.00 
   -1   -1    4    -15.76      0.00 
    0   -1    4     -7.20      0.00 
    1   -1    4     -1.65      0.00 
    2   -1    4     -8.48      0.00 
    3   -1    4    -21.90      0.00 
    4   -1    4    -28.68      0.00 
    5   -1    4    -23.83      0.00 
    6   -1    4    -12.26      0.00 
    7   -1    4     -1.45      0.00 
    8   -1    4      4.07      0.00 
    9   -1    4      4.80      0.00 
   10   -1    4      3.61      0.00 
   11   -1    4      1.86      0.00 
   12   -1    4      0.22      0.00 
   13   -1    4     -0.40      0.00 
   14   -1    4     -0.33      0.00 
   15   -1    4     -0.38      0.00 
   16   -1    4     -0.34      0.00 
   17   -1    4     -0.07      0.00 
   18   -1    4     -0.01      0.00 
  -15    0    4      0.22      0.00 
  -14    0    4     -0.35      0.00 
  -13    0    4     -1.12      0.00 
  -12    0    4     -1.30      0.00 
  -11    0    4     -0.91      0.00 
  -10    0    4     -0.17      0.00 
   -9    0    4      1.18      0.00 
   -8    0    4      2.63      0.00 
   -7    0    4      2.75      0.00 
   -6    0    4      1.62      0.00 
   -5    0    4      1.36      0.00 
   -4    0    4      3.11      0.00 
   -3    0    4      4.23      0.00 
   -2    0    4      0.19      0.00 
   -1    0    4     -8.31      0.00 
    0    0    4    -10.73      0.00 
    1    0    4      2.99      0.00 
    2    0    4     26.44      0.00 
    3    0    4     41.13      0.00 
    4    0    4     37.23      0.00 
    5    0    4     20.81      0.00 
    6    0    4      3.48      0.00 
    7    0    4     -7.14      0.00 
    8    0    4     -9.97      0.00 
    9    0    4     -8.27      0.00 
   10    0    4     -4.96      0.00 
   11    0    4     -1.42      0.00 
   12    0    4      0.86      0.00 
   13    0    4      1.37      0.00 
   14    0    4      1.25      0.00 
   15    0    4      1.09      0.00 
   16    0    4      0.61      0.00 
   17    0    4      0.16      0.00 
   18    0    4      0.06      0.00 
  -15    1    4      0.26      0.00 
  -14    1    4      0.72      0.00 
  -13    1    4      0.91      0.00 
  -12    1    4      0.70      0.00 
  -11    1    4      0.29      0.00 
  -10    1    4     -0.54      0.00 
   -9    1    4     -1.70      0.00 
   -8    1    4     -2.13      0.00 
   -7    1    4     -1.32      0.00 
   -6    1    4     -0.67      0.00 
   -5    1    4     -1.14      0.00 
   -4    1    4     -0.67      0.00 
   -3    1    4      4.16      0.00 
   -2    1    4     13.16      0.00 
   -1    1    4     19.19      0.00 
    0    1    4     13.31      0.00 
    1    1    4     -3.12      0.00 
    2    1    4    -16.56      0.00 
    3    1    4    -16.45      0.00 
    4    1    4     -6.15      0.00 
    5    1    4      4.36      0.00 
    6    1    4      9.24      0.00 
    7    1    4      8.71      0.00 
    8    1    4      5.98      0.00 
    9    1    4      3.41      0.00 
   10    1    4      1.25      0.00 
   11    1    4     -0.19      0.00 
   12    1    4     -0.40      0.00 
   13    1    4     -0.30      0.00 
   14    1    4     -0.66      0.00 
   15    1    4     -0.84      0.00 
   16    1    4     -0.59      0.00 
   17    1    4     -0.46      0.00 
   18    1    4     -0.43      0.00 
  -15    2    4     -0.53      0.00 
  -14    2    4     -0.57      0.00 
  -13    2    4     -0.13      0.00 
  -12    2    4      0.31      0.00 
  -11    2    4      0.52      0.00 
  -10    2    4      0.67      0.00 
   -9    2    4      0.42      0.00 
   -8    2    4     -0.56      0.00 
   -7    2    4     -1.12      0.00 
   -6    2    4      0.06      0.00 
   -5    2    4      1.27      0.00 
   -4    2    4     -1.06      0.00 
   -3    2    4     -7.16      0.00 
   -2    2    4    -12.26      0.00 
   -1    2    4    -11.47      0.00 
    0    2    4     -6.34      0.00 
    1    2    4     -4.98      0.00 
    2    2    4    -12.55      0.00 
    3    2    4    -23.24      0.00 
    4    2    4    -26.83      0.00 
    5    2    4    -20.29      0.00 
    6    2    4     -8.93      0.00 
    7    2    4      0.53      0.00 
    8    2    4      5.07      0.00 
    9    2    4      5.52      0.00 
   10    2    4      3.72      0.00 
   11    2    4      0.84      0.00 
   12    2    4     -1.40      0.00 
   13    2    4     -1.64      0.00 
   14    2    4     -0.79      0.00 
   15    2    4     -0.27      0.00 
   16    2    4      0.04      0.00 
   17    2    4      0.47      0.00 
   18    2    4      0.66      0.00 
  -15    3    4      0.43      0.00 
  -14    3    4      0.45      0.00 
  -13    3    4     -0.01      0.00 
  -12    3    4     -0.51      0.00 
  -11    3    4     -0.54      0.00 
  -10    3    4      0.05      0.00 
   -9    3    4      0.99      0.00 
   -8    3    4      1.38      0.00 
   -7    3    4      0.24      0.00 
   -6    3    4     -1.48      0.00 
   -5    3    4     -0.86      0.00 
   -4    3    4      2.78      0.00 
   -3    3    4      5.53      0.00 
   -2    3    4      3.66      0.00 
   -1    3    4     -0.71      0.00 
    0    3    4     -0.46      0.00 
    1    3    4      9.19      0.00 
    2    3    4     23.42      0.00 
    3    3    4     30.63      0.00 
    4    3    4     24.61      0.00 
    5    3    4     10.45      0.00 
    6    3    4     -2.56      0.00 
    7    3    4     -9.48      0.00 
    8    3    4    -10.67      0.00 
    9    3    4     -8.21      0.00 
   10    3    4     -3.88      0.00 
   11    3    4      0.13      0.00 
   12    3    4      1.75      0.00 
   13    3    4      1.28      0.00 
   14    3    4      0.61      0.00 
   15    3    4      0.42      0.00 
   16    3    4      0.21      0.00 
   17    3    4     -0.11      0.00 
   18    3    4     -0.28      0.00 
  -15    4    4     -0.09      0.00 
  -14    4    4     -0.17      0.00 
  -13    4    4     -0.01      0.00 
  -12    4    4      0.18      0.00 
  -11    4    4     -0.02      0.00 
  -10    4    4     -0.54      0.00 
   -9    4    4     -0.62      0.00 
   -8    4    4      0.41      0.00 
   -7    4    4      1.97      0.00 
   -6    4    4      1.90      0.00 
   -5    4    4     -0.74      0.00 
   -4    4    4     -2.75      0.00 
   -3    4    4     -0.40      0.00 
   -2    4    4      5.08      0.00 
   -1    4    4      8.43      0.00 
    0    4    4      5.57      0.00 
    1    4    4     -2.52      0.00 
    2    4    4     -9.45      0.00 
    3    4    4     -8.98      0.00 
    4    4    4     -2.10      0.00 
    5    4    4      4.76      0.00 
    6    4    4      7.66      0.00 
    7    4    4      7.29      0.00 
    8    4    4      5.33      0.00 
    9    4    4      2.61      0.00 
   10    4    4      0.34      0.00 
   11    4    4     -0.12      0.00 
   12    4    4      0.92      0.00 
   13    4    4      1.64      0.00 
   14    4    4      1.19      0.00 
   15    4    4      0.28      0.00 
   16    4    4     -0.33      0.00 
   17    4    4     -0.49      0.00 
  -14    5    4     -0.25      0.00 
  -13    5    4     -0.17      0.00 
  -12    5    4      0.26      0.00 
  -11    5    4      0.70      0.00 
  -10    5    4      0.44      0.00 
   -9    5    4     -0.54      0.00 
   -8    5    4     -1.46      0.00 
   -7    5    4     -1.39      0.00 
   -6    5    4      0.12      0.00 
   -5    5    4      1.30      0.00 
   -4    5    4     -0.74      0.00 
   -3    5    4     -5.41      0.00 
   -2    5    4     -8.66      0.00 
   -1    5    4     -8.11      0.00 
    0    5    4     -4.93      0.00 
    1    5    4     -2.26      0.00 
    2    5    4     -3.09      0.00 
    3    5    4     -6.72      0.00 
    4    5    4     -8.65      0.00 
    5    5    4     -6.48      0.00 
    6    5    4     -2.40      0.00 
    7    5    4      0.92      0.00 
    8    5    4      2.83      0.00 
    9    5    4      3.03      0.00 
   10    5    4      1.19      0.00 
   11    5    4     -1.64      0.00 
   12    5    4     -3.41      0.00 
   13    5    4     -3.11      0.00 
   14    5    4     -1.48      0.00 
   15    5    4      0.04      0.00 
   16    5    4      0.64      0.00 
   17    5    4      0.58      0.00 
  -14    6    4      0.37      0.00 
  -13    6    4      0.16      0.00 
  -12    6    4     -0.57      0.00 
  -11    6    4     -0.72      0.00 
  -10    6    4      0.16      0.00 
   -9    6    4      0.80      0.00 
   -8    6    4      0.16      0.00 
   -7    6    4     -1.31      0.00 
   -6    6    4     -2.09      0.00 
   -5    6    4     -0.38      0.00 
   -4    6    4      3.28      0.00 
   -3    6    4      5.25      0.00 
   -2    6    4      3.46      0.00 
   -1    6    4     -0.07      0.00 
    0    6    4     -2.06      0.00 
    1    6    4     -0.45      0.00 
    2    6    4      4.07      0.00 
    3    6    4      7.42      0.00 
    4    6    4      6.15      0.00 
    5    6    4      1.68      0.00 
    6    6    4     -2.61      0.00 
    7    6    4     -5.23      0.00 
    8    6    4     -5.63      0.00 
    9    6    4     -3.55      0.00 
   10    6    4     -0.28      0.00 
   11    6    4      1.97      0.00 
   12    6    4      2.19      0.00 
   13    6    4      0.98      0.00 
   14    6    4     -0.35      0.00 
   15    6    4     -0.72      0.00 
   16    6    4     -0.28      0.00 
   17    6    4      0.06      0.00 
  -14    7    4     -0.26      0.00 
  -13    7    4      0.10      0.00 
  -12    7    4      0.34      0.00 
  -11    7    4     -0.36      0.00 
  -10    7    4     -0.98      0.00 
   -9    7    4     -0.15      0.00 
   -8    7    4      1.53      0.00 
   -7    7    4      2.52      0.00 
   -6    7    4      1.69      0.00 
   -5    7    4     -0.69      0.00 
   -4    7    4     -1.91      0.00 
   -3    7    4      0.41      0.00 
   -2    7    4      4.67      0.00 
   -1    7    4      7.29      0.00 
    0    7    4      6.39      0.00 
    1    7    4      2.19      0.00 
    2    7    4     -2.68      0.00 
    3    7    4     -4.53      0.00 
    4    7    4     -2.56      0.00 
    5    7    4      0.76      0.00 
    6    7    4      3.37      0.00 
    7    7    4      4.38      0.00 
    8    7    4      3.42      0.00 
    9    7    4      1.45      0.00 
   10    7    4      0.18      0.00 
   11    7    4      0.25      0.00 
   12    7    4      1.12      0.00 
   13    7    4      1.81      0.00 
   14    7    4      1.41      0.00 
   15    7    4      0.15      0.00 
   16    7    4     -0.59      0.00 
   17    7    4     -0.37      0.00 
  -14    8    4      0.02      0.00 
  -13    8    4     -0.40      0.00 
  -12    8    4      0.11      0.00 
  -11    8    4      1.13      0.00 
  -10    8    4      0.88      0.00 
   -9    8    4     -0.61      0.00 
   -8    8    4     -1.65      0.00 
   -7    8    4     -1.30      0.00 
   -6    8    4      0.13      0.00 
   -5    8    4      1.03      0.00 
   -4    8    4     -0.66      0.00 
   -3    8    4     -4.30      0.00 
   -2    8    4     -6.81      0.00 
   -1    8    4     -6.44      0.00 
    0    8    4     -3.71      0.00 
    1    8    4     -0.15      0.00 
    2    8    4      2.02      0.00 
    3    8    4      1.53      0.00 
    4    8    4     -0.48      0.00 
    5    8    4     -2.14      0.00 
    6    8    4     -2.45      0.00 
    7    8    4     -1.24      0.00 
    8    8    4      0.21      0.00 
    9    8    4      0.21      0.00 
   10    8    4     -1.10      0.00 
   11    8    4     -2.35      0.00 
   12    8    4     -2.80      0.00 
   13    8    4     -2.17      0.00 
   14    8    4     -0.59      0.00 
   15    8    4      0.72      0.00 
   16    8    4      0.65      0.00 
  -13    9    4      0.47      0.00 
  -12    9    4     -0.13      0.00 
  -11    9    4     -0.34      0.00 
  -10    9    4      0.41      0.00 
   -9    9    4      0.97      0.00 
   -8    9    4      0.58      0.00 
   -7    9    4     -0.26      0.00 
   -6    9    4     -0.69      0.00 
   -5    9    4      0.20      0.00 
   -4    9    4      2.31      0.00 
   -3    9    4      3.65      0.00 
   -2    9    4      2.80      0.00 
   -1    9    4      0.55      0.00 
    0    9    4     -1.58      0.00 
    1    9    4     -2.26      0.00 
    2    9    4     -0.79      0.00 
    3    9    4      1.71      0.00 
    4    9    4      3.22      0.00 
    5    9    4      2.74      0.00 
    6    9    4      0.52      0.00 
    7    9    4     -1.90      0.00 
    8    9    4     -2.42      0.00 
    9    9    4     -0.73      0.00 
   10    9    4      1.30      0.00 
   11    9    4      2.23      0.00 
   12    9    4      1.91      0.00 
   13    9    4      0.75      0.00 
   14    9    4     -0.30      0.00 
   15    9    4     -0.31      0.00 
   16    9    4      0.31      0.00 
  -13   10    4     -0.06      0.00 
  -12   10    4      0.04      0.00 
  -11   10    4     -0.66      0.00 
  -10   10    4     -1.17      0.00 
   -9   10    4     -0.47      0.00 
   -8   10    4      0.57      0.00 
   -7   10    4      0.69      0.00 
   -6   10    4     -0.35      0.00 
   -5   10    4     -1.84      0.00 
   -4   10    4     -2.22      0.00 
   -3   10    4     -0.50      0.00 
   -2   10    4      2.27      0.00 
   -1   10    4      4.26      0.00 
    0   10    4      4.49      0.00 
    1   10    4      2.65      0.00 
    2   10    4     -0.55      0.00 
    3   10    4     -3.08      0.00 
    4   10    4     -3.33      0.00 
    5   10    4     -1.31      0.00 
    6   10    4      1.46      0.00 
    7   10    4      2.82      0.00 
    8   10    4      2.08      0.00 
    9   10    4      0.70      0.00 
   10   10    4     -0.05      0.00 
   11   10    4     -0.20      0.00 
   12   10    4      0.03      0.00 
   13   10    4      0.33      0.00 
   14   10    4     -0.02      0.00 
   15   10    4     -0.90      0.00 
  -12   11    4     -0.18      0.00 
  -11   11    4      0.47      0.00 
  -10   11    4      0.26      0.00 
   -9   11    4     -0.70      0.00 
   -8   11    4     -1.06      0.00 
   -7   11    4     -0.31      0.00 
   -6   11    4      0.92      0.00 
   -5   11    4      1.43      0.00 
   -4   11    4      0.13      0.00 
   -3   11    4     -2.43      0.00 
   -2   11    4     -4.28      0.00 
   -1   11    4     -4.23      0.00 
    0   11    4     -2.42      0.00 
    1   11    4      0.22      0.00 
    2   11    4      2.19      0.00 
    3   11    4      2.37      0.00 
    4   11    4      0.90      0.00 
    5   11    4     -1.09      0.00 
    6   11    4     -2.08      0.00 
    7   11    4     -1.45      0.00 
    8   11    4     -0.55      0.00 
    9   11    4     -0.80      0.00 
   10   11    4     -1.63      0.00 
   11   11    4     -1.83      0.00 
   12   11    4     -1.28      0.00 
   13   11    4     -0.28      0.00 
   14   11    4      0.84      0.00 
   15   11    4      1.36      0.00 
  -12   12    4      0.13      0.00 
  -11   12    4      0.29      0.00 
  -10   12    4      0.93      0.00 
   -9   12    4      1.10      0.00 
   -8   12    4      0.53      0.00 
   -7   12    4     -0.14      0.00 
   -6   12    4     -0.34      0.00 
   -5   12    4      0.31      0.00 
   -4   12    4      1.69      0.00 
   -3   12    4      2.63      0.00 
   -2   12    4      2.11      0.00 
   -1   12    4      0.28      0.00 
    0   12    4     -1.93      0.00 
    1   12    4     -3.18      0.00 
    2   12    4     -2.35      0.00 
    3   12    4      0.03      0.00 
    4   12    4      2.18      0.00 
    5   12    4      2.60      0.00 
    6   12    4      1.15      0.00 
    7   12    4     -0.67      0.00 
    8   12    4     -0.93      0.00 
    9   12    4      0.40      0.00 
   10   12    4      1.75      0.00 
   11   12    4      2.01      0.00 
   12   12    4      1.17      0.00 
   13   12    4     -0.10      0.00 
   14   12    4     -0.86      0.00 
  -11   13    4     -0.54      0.00 
  -10   13    4     -0.69      0.00 
   -9   13    4     -0.19      0.00 
   -8   13    4      0.18      0.00 
   -7   13    4     -0.01      0.00 
   -6   13    4     -0.62      0.00 
   -5   13    4     -1.42      0.00 
   -4   13    4     -1.65      0.00 
   -3   13    4     -0.60      0.00 
   -2   13    4      1.22      0.00 
   -1   13    4      2.76      0.00 
    0   13    4      3.33      0.00 
    1   13    4      2.31      0.00 
    2   13    4     -0.11      0.00 
    3   13    4     -2.41      0.00 
    4   13    4     -3.01      0.00 
    5   13    4     -1.57      0.00 
    6   13    4      0.75      0.00 
    7   13    4      2.08      0.00 
    8   13    4      1.70      0.00 
    9   13    4      0.51      0.00 
   10   13    4     -0.39      0.00 
   11   13    4     -0.65      0.00 
   12   13    4     -0.37      0.00 
   13   13    4      0.03      0.00 
  -10   14    4     -0.25      0.00 
   -9   14    4     -0.49      0.00 
   -8   14    4     -0.17      0.00 
   -7   14    4      0.53      0.00 
   -6   14    4      1.38      0.00 
   -5   14    4      1.78      0.00 
   -4   14    4      0.82      0.00 
   -3   14    4     -1.09      0.00 
   -2   14    4     -2.50      0.00 
   -1   14    4     -2.70      0.00 
    0   14    4     -1.60      0.00 
    1   14    4      0.41      0.00 
    2   14    4      1.98      0.00 
    3   14    4      1.94      0.00 
    4   14    4      0.61      0.00 
    5   14    4     -0.85      0.00 
    6   14    4     -1.53      0.00 
    7   14    4     -1.22      0.00 
    8   14    4     -0.59      0.00 
    9   14    4     -0.39      0.00 
   10   14    4     -0.56      0.00 
   11   14    4     -0.60      0.00 
   12   14    4     -0.27      0.00 
   -9   15    4      0.20      0.00 
   -8   15    4      0.01      0.00 
   -7   15    4     -0.37      0.00 
   -6   15    4     -1.01      0.00 
   -5   15    4     -0.96      0.00 
   -4   15    4      0.21      0.00 
   -3   15    4      1.39      0.00 
   -2   15    4      1.60      0.00 
   -1   15    4      0.76      0.00 
    0   15    4     -0.83      0.00 
    1   15    4     -2.06      0.00 
    2   15    4     -1.56      0.00 
    3   15    4      0.27      0.00 
    4   15    4      1.68      0.00 
    5   15    4      1.58      0.00 
    6   15    4      0.30      0.00 
    7   15    4     -0.97      0.00 
    8   15    4     -1.16      0.00 
    9   15    4     -0.26      0.00 
   10   15    4      0.78      0.00 
   11   15    4      1.07      0.00 
   -8   16    4     -0.13      0.00 
   -7   16    4     -0.35      0.00 
   -6   16    4     -0.52      0.00 
   -5   16    4     -0.92      0.00 
   -4   16    4     -1.12      0.00 
   -3   16    4     -0.65      0.00 
   -2   16    4      0.27      0.00 
   -1   16    4      1.42      0.00 
    0   16    4      2.37      0.00 
    1   16    4      2.04      0.00 
    2   16    4      0.31      0.00 
    3   16    4     -1.33      0.00 
    4   16    4     -1.61      0.00 
    5   16    4     -0.62      0.00 
    6   16    4      0.70      0.00 
    7   16    4      1.34      0.00 
    8   16    4      0.93      0.00 
    9   16    4     -0.04      0.00 
   10   16    4     -0.76      0.00 
   -6   17    4      1.25      0.00 
   -5   17    4      1.70      0.00 
   -4   17    4      1.05      0.00 
   -3   17    4     -0.27      0.00 
   -2   17    4     -1.33      0.00 
   -1   17    4     -1.79      0.00 
    0   17    4     -1.43      0.00 
    1   17    4     -0.28      0.00 
    2   17    4      0.77      0.00 
    3   17    4      0.84      0.00 
    4   17    4      0.16      0.00 
    5   17    4     -0.46      0.00 
    6   17    4     -0.52      0.00 
    7   17    4     -0.13      0.00 
    8   17    4      0.23      0.00 
    9   17    4      0.33      0.00 
   -4   18    4     -0.35      0.00 
   -3   18    4      0.43      0.00 
   -2   18    4      0.84      0.00 
   -1   18    4      0.49      0.00 
    0   18    4     -0.44      0.00 
    1   18    4     -1.09      0.00 
    2   18    4     -0.67      0.00 
    3   18    4      0.47      0.00 
    4   18    4      1.29      0.00 
    5   18    4      1.12      0.00 
    6   18    4      0.31      0.00 
    7   18    4     -0.24      0.00 
    0   19    4      0.40      0.00 
    1   19    4      0.38      0.00 
    2   19    4     -0.30      0.00 
    3   19    4     -1.12      0.00 
    0  -16    5     -0.16      0.00 
    1  -16    5      0.10      0.00 
    2  -16    5      0.05      0.00 
    3  -16    5     -0.33      0.00 
    4  -16    5     -0.50      0.00 
    5  -16    5     -0.32      0.00 
   -4  -15    5     -0.18      0.00 
   -3  -15    5      0.35      0.00 
   -2  -15    5      0.61      0.00 
   -1  -15    5      0.39      0.00 
    0  -15    5     -0.27      0.00 
    1  -15    5     -0.98      0.00 
    2  -15    5     -1.01      0.00 
    3  -15    5     -0.37      0.00 
    4  -15    5      0.12      0.00 
    5  -15    5      0.28      0.00 
    6  -15    5      0.34      0.00 
    7  -15    5     -0.02      0.00 
    8  -15    5     -0.64      0.00 
   -6  -14    5      0.46      0.00 
   -5  -14    5      0.21      0.00 
   -4  -14    5     -0.27      0.00 
   -3  -14    5     -0.58      0.00 
   -2  -14    5     -0.45      0.00 
   -1  -14    5     -0.08      0.00 
    0  -14    5      0.40      0.00 
    1  -14    5      0.76      0.00 
    2  -14    5      0.61      0.00 
    3  -14    5      0.16      0.00 
    4  -14    5      0.01      0.00 
    5  -14    5      0.26      0.00 
    6  -14    5      0.85      0.00 
    7  -14    5      1.45      0.00 
    8  -14    5      1.09      0.00 
    9  -14    5     -0.12      0.00 
   10  -14    5     -0.58      0.00 
   -7  -13    5     -0.49      0.00 
   -6  -13    5     -0.36      0.00 
   -5  -13    5     -0.10      0.00 
   -4  -13    5      0.28      0.00 
   -3  -13    5      0.29      0.00 
   -2  -13    5      0.02      0.00 
   -1  -13    5      0.10      0.00 
    0  -13    5      0.65      0.00 
    1  -13    5      1.32      0.00 
    2  -13    5      1.61      0.00 
    3  -13    5      1.02      0.00 
    4  -13    5     -0.29      0.00 
    5  -13    5     -1.50      0.00 
    6  -13    5     -2.12      0.00 
    7  -13    5     -1.65      0.00 
    8  -13    5     -0.01      0.00 
    9  -13    5      1.28      0.00 
   10  -13    5      0.98      0.00 
   11  -13    5      0.12      0.00 
   -8  -12    5     -0.19      0.00 
   -7  -12    5     -0.10      0.00 
   -6  -12    5      0.23      0.00 
   -5  -12    5      0.42      0.00 
   -4  -12    5      0.64      0.00 
   -3  -12    5      1.07      0.00 
   -2  -12    5      0.95      0.00 
   -1  -12    5     -0.22      0.00 
    0  -12    5     -1.81      0.00 
    1  -12    5     -2.91      0.00 
    2  -12    5     -2.64      0.00 
    3  -12    5     -0.79      0.00 
    4  -12    5      1.34      0.00 
    5  -12    5      2.20      0.00 
    6  -12    5      1.56      0.00 
    7  -12    5      0.13      0.00 
    8  -12    5     -0.93      0.00 
    9  -12    5     -0.71      0.00 
   10  -12    5      0.04      0.00 
   11  -12    5      0.00      0.00 
   12  -12    5     -0.42      0.00 
   -9  -11    5      1.01      0.00 
   -8  -11    5      1.37      0.00 
   -7  -11    5      0.95      0.00 
   -6  -11    5      0.22      0.00 
   -5  -11    5     -0.45      0.00 
   -4  -11    5     -1.41      0.00 
   -3  -11    5     -2.01      0.00 
   -2  -11    5     -1.15      0.00 
   -1  -11    5      0.68      0.00 
    0  -11    5      2.06      0.00 
    1  -11    5      2.11      0.00 
    2  -11    5      0.63      0.00 
    3  -11    5     -1.35      0.00 
    4  -11    5     -1.98      0.00 
    5  -11    5     -0.74      0.00 
    6  -11    5      0.98      0.00 
    7  -11    5      1.61      0.00 
    8  -11    5      0.64      0.00 
    9  -11    5     -0.88      0.00 
   10  -11    5     -1.18      0.00 
   11  -11    5     -0.10      0.00 
   12  -11    5      0.65      0.00 
   13  -11    5      0.33      0.00 
  -10  -10    5     -0.04      0.00 
   -9  -10    5     -0.98      0.00 
   -8  -10    5     -1.52      0.00 
   -7  -10    5     -1.33      0.00 
   -6  -10    5     -0.90      0.00 
   -5  -10    5     -0.16      0.00 
   -4  -10    5      0.75      0.00 
   -3  -10    5      0.65      0.00 
   -2  -10    5     -0.63      0.00 
   -1  -10    5     -1.47      0.00 
    0  -10    5     -0.79      0.00 
    1  -10    5      1.03      0.00 
    2  -10    5      2.74      0.00 
    3  -10    5      2.64      0.00 
    4  -10    5      0.27      0.00 
    5  -10    5     -2.52      0.00 
    6  -10    5     -3.52      0.00 
    7  -10    5     -2.33      0.00 
    8  -10    5     -0.21      0.00 
    9  -10    5      1.07      0.00 
   10  -10    5      0.71      0.00 
   11  -10    5     -0.22      0.00 
   12  -10    5     -0.36      0.00 
   13  -10    5      0.00      0.00 
   14  -10    5      0.02      0.00 
  -11   -9    5     -0.79      0.00 
  -10   -9    5     -0.48      0.00 
   -9   -9    5      0.10      0.00 
   -8   -9    5      0.44      0.00 
   -7   -9    5      0.83      0.00 
   -6   -9    5      1.26      0.00 
   -5   -9    5      1.25      0.00 
   -4   -9    5      1.36      0.00 
   -3   -9    5      2.17      0.00 
   -2   -9    5      2.29      0.00 
   -1   -9    5      0.22      0.00 
    0   -9    5     -3.16      0.00 
    1   -9    5     -5.52      0.00 
    2   -9    5     -4.89      0.00 
    3   -9    5     -1.14      0.00 
    4   -9    5      3.16      0.00 
    5   -9    5      4.84      0.00 
    6   -9    5      3.48      0.00 
    7   -9    5      1.21      0.00 
    8   -9    5     -0.08      0.00 
    9   -9    5     -0.02      0.00 
   10   -9    5      0.57      0.00 
   11   -9    5      0.54      0.00 
   12   -9    5     -0.19      0.00 
   13   -9    5     -0.60      0.00 
   14   -9    5     -0.28      0.00 
   15   -9    5      0.12      0.00 
  -12   -8    5      0.69      0.00 
  -11   -8    5      0.74      0.00 
  -10   -8    5      0.54      0.00 
   -9   -8    5      0.66      0.00 
   -8   -8    5      0.74      0.00 
   -7   -8    5      0.03      0.00 
   -6   -8    5     -1.06      0.00 
   -5   -8    5     -2.01      0.00 
   -4   -8    5     -2.99      0.00 
   -3   -8    5     -3.13      0.00 
   -2   -8    5     -0.70      0.00 
   -1   -8    5      3.77      0.00 
    0   -8    5      7.27      0.00 
    1   -8    5      7.09      0.00 
    2   -8    5      3.02      0.00 
    3   -8    5     -2.07      0.00 
    4   -8    5     -4.25      0.00 
    5   -8    5     -2.44      0.00 
    6   -8    5      0.59      0.00 
    7   -8    5      1.85      0.00 
    8   -8    5      0.99      0.00 
    9   -8    5     -0.42      0.00 
   10   -8    5     -0.96      0.00 
   11   -8    5     -0.39      0.00 
   12   -8    5      0.32      0.00 
   13   -8    5      0.34      0.00 
   14   -8    5      0.07      0.00 
   15   -8    5      0.18      0.00 
  -12   -7    5     -0.46      0.00 
  -11   -7    5     -0.16      0.00 
  -10   -7    5     -0.18      0.00 
   -9   -7    5     -0.72      0.00 
   -8   -7    5     -1.03      0.00 
   -7   -7    5     -0.66      0.00 
   -6   -7    5      0.06      0.00 
   -5   -7    5      1.03      0.00 
   -4   -7    5      1.77      0.00 
   -3   -7    5      0.78      0.00 
   -2   -7    5     -2.21      0.00 
   -1   -7    5     -4.62      0.00 
    0   -7    5     -3.66      0.00 
    1   -7    5      0.38      0.00 
    2   -7    5      3.95      0.00 
    3   -7    5      3.55      0.00 
    4   -7    5     -0.76      0.00 
    5   -7    5     -5.29      0.00 
    6   -7    5     -6.56      0.00 
    7   -7    5     -4.54      0.00 
    8   -7    5     -1.61      0.00 
    9   -7    5      0.20      0.00 
   10   -7    5      0.50      0.00 
   11   -7    5      0.15      0.00 
   12   -7    5      0.20      0.00 
   13   -7    5      0.61      0.00 
   14   -7    5      0.45      0.00 
   15   -7    5     -0.26      0.00 
   16   -7    5     -0.54      0.00 
  -13   -6    5      0.09      0.00 
  -12   -6    5     -0.38      0.00 
  -11   -6    5     -0.72      0.00 
  -10   -6    5     -0.44      0.00 
   -9   -6    5      0.16      0.00 
   -8   -6    5      0.57      0.00 
   -7   -6    5      0.94      0.00 
   -6   -6    5      1.33      0.00 
   -5   -6    5      1.40      0.00 
   -4   -6    5      1.46      0.00 
   -3   -6    5      1.89      0.00 
   -2   -6    5      1.30      0.00 
   -1   -6    5     -2.63      0.00 
    0   -6    5     -9.15      0.00 
    1   -6    5    -13.15      0.00 
    2   -6    5     -9.82      0.00 
    3   -6    5     -0.46      0.00 
    4   -6    5      8.30      0.00 
    5   -6    5     10.97      0.00 
    6   -6    5      7.76      0.00 
    7   -6    5      2.96      0.00 
    8   -6    5      0.14      0.00 
    9   -6    5     -0.39      0.00 
   10   -6    5     -0.07      0.00 
   11   -6    5     -0.02      0.00 
   12   -6    5     -0.37      0.00 
   13   -6    5     -0.54      0.00 
   14   -6    5     -0.17      0.00 
   15   -6    5      0.16      0.00 
   16   -6    5     -0.01      0.00 
  -13   -5    5      0.66      0.00 
  -12   -5    5      1.12      0.00 
  -11   -5    5      1.23      0.00 
  -10   -5    5      0.91      0.00 
   -9   -5    5      0.54      0.00 
   -8   -5    5      0.21      0.00 
   -7   -5    5     -0.51      0.00 
   -6   -5    5     -1.61      0.00 
   -5   -5    5     -2.61      0.00 
   -4   -5    5     -2.99      0.00 
   -3   -5    5     -1.62      0.00 
   -2   -5    5      3.41      0.00 
   -1   -5    5     11.80      0.00 
    0   -5    5     18.21      0.00 
    1   -5    5     16.28      0.00 
    2   -5    5      6.47      0.00 
    3   -5    5     -3.60      0.00 
    4   -5    5     -7.23      0.00 
    5   -5    5     -4.26      0.00 
    6   -5    5      0.68      0.00 
    7   -5    5      3.10      0.00 
    8   -5    5      2.18      0.00 
    9   -5    5      0.23      0.00 
   10   -5    5     -0.74      0.00 
   11   -5    5     -0.72      0.00 
   12   -5    5     -0.51      0.00 
   13   -5    5     -0.53      0.00 
   14   -5    5     -0.49      0.00 
   15   -5    5     -0.01      0.00 
   16   -5    5      0.49      0.00 
   17   -5    5      0.47      0.00 
  -13   -4    5     -0.68      0.00 
  -12   -4    5     -0.69      0.00 
  -11   -4    5     -0.57      0.00 
  -10   -4    5     -0.52      0.00 
   -9   -4    5     -0.73      0.00 
   -8   -4    5     -0.93      0.00 
   -7   -4    5     -0.67      0.00 
   -6   -4    5      0.10      0.00 
   -5   -4    5      1.01      0.00 
   -4   -4    5      1.23      0.00 
   -3   -4    5     -0.85      0.00 
   -2   -4    5     -6.00      0.00 
   -1   -4    5    -10.84      0.00 
    0   -4    5     -9.59      0.00 
    1   -4    5     -2.23      0.00 
    2   -4    5      3.37      0.00 
    3   -4    5      1.03      0.00 
    4   -4    5     -6.50      0.00 
    5   -4    5    -12.17      0.00 
    6   -4    5    -11.97      0.00 
    7   -4    5     -6.94      0.00 
    8   -4    5     -1.21      0.00 
    9   -4    5      2.01      0.00 
   10   -4    5      2.65      0.00 
   11   -4    5      2.08      0.00 
   12   -4    5      1.23      0.00 
   13   -4    5      0.59      0.00 
   14   -4    5      0.15      0.00 
   15   -4    5     -0.30      0.00 
   16   -4    5     -0.48      0.00 
   17   -4    5     -0.25      0.00 
  -14   -3    5      0.25      0.00 
  -13   -3    5     -0.17      0.00 
  -12   -3    5     -0.66      0.00 
  -11   -3    5     -0.84      0.00 
  -10   -3    5     -0.54      0.00 
   -9   -3    5      0.15      0.00 
   -8   -3    5      0.96      0.00 
   -7   -3    5      1.60      0.00 
   -6   -3    5      1.84      0.00 
   -5   -3    5      1.63      0.00 
   -4   -3    5      1.45      0.00 
   -3   -3    5      1.90      0.00 
   -2   -3    5      1.43      0.00 
   -1   -3    5     -3.61      0.00 
    0   -3    5    -12.57      0.00 
    1   -3    5    -16.74      0.00 
    2   -3    5     -8.76      0.00 
    3   -3    5      6.74      0.00 
    4   -3    5     18.18      0.00 
    5   -3    5     19.14      0.00 
    6   -3    5     11.75      0.00 
    7   -3    5      2.48      0.00 
    8   -3    5     -3.28      0.00 
    9   -3    5     -4.70      0.00 
   10   -3    5     -3.91      0.00 
   11   -3    5     -2.28      0.00 
   12   -3    5     -0.49      0.00 
   13   -3    5      0.60      0.00 
   14   -3    5      0.87      0.00 
   15   -3    5      0.69      0.00 
   16   -3    5      0.23      0.00 
   17   -3    5     -0.19      0.00 
  -14   -2    5      0.08      0.00 
  -13   -2    5      0.87      0.00 
  -12   -2    5      1.30      0.00 
  -11   -2    5      1.27      0.00 
  -10   -2    5      0.95      0.00 
   -9   -2    5      0.40      0.00 
   -8   -2    5     -0.34      0.00 
   -7   -2    5     -1.14      0.00 
   -6   -2    5     -1.85      0.00 
   -5   -2    5     -2.22      0.00 
   -4   -2    5     -1.83      0.00 
   -3   -2    5      0.71      0.00 
   -2   -2    5      7.79      0.00 
   -1   -2    5     18.82      0.00 
    0   -2    5     25.97      0.00 
    1   -2    5     20.61      0.00 
    2   -2    5      5.59      0.00 
    3   -2    5     -6.75      0.00 
    4   -2    5     -8.82      0.00 
    5   -2    5     -3.38      0.00 
    6   -2    5      3.05      0.00 
    7   -2    5      6.04      0.00 
    8   -2    5      5.23      0.00 
    9   -2    5      3.14      0.00 
   10   -2    5      1.43      0.00 
   11   -2    5      0.02      0.00 
   12   -2    5     -0.92      0.00 
   13   -2    5     -1.12      0.00 
   14   -2    5     -0.98      0.00 
   15   -2    5     -0.63      0.00 
   16   -2    5     -0.06      0.00 
   17   -2    5      0.23      0.00 
   18   -2    5      0.15      0.00 
  -14   -1    5     -0.40      0.00 
  -13   -1    5     -0.55      0.00 
  -12   -1    5     -0.28      0.00 
  -11   -1    5     -0.06      0.00 
  -10   -1    5     -0.02      0.00 
   -9   -1    5     -0.14      0.00 
   -8   -1    5     -0.58      0.00 
   -7   -1    5     -1.04      0.00 
   -6   -1    5     -0.70      0.00 
   -5   -1    5      0.30      0.00 
   -4   -1    5      0.04      0.00 
   -3   -1    5     -3.87      0.00 
   -2   -1    5    -11.23      0.00 
   -1   -1    5    -16.76      0.00 
    0   -1    5    -14.11      0.00 
    1   -1    5     -5.34      0.00 
    2   -1    5     -1.16      0.00 
    3   -1    5     -7.27      0.00 
    4   -1    5    -17.13      0.00 
    5   -1    5    -21.29      0.00 
    6   -1    5    -17.05      0.00 
    7   -1    5     -8.21      0.00 
    8   -1    5     -0.38      0.00 
    9   -1    5      3.46      0.00 
   10   -1    5      4.14      0.00 
   11   -1    5      3.23      0.00 
   12   -1    5      1.53      0.00 
   13   -1    5      0.19      0.00 
   14   -1    5     -0.14      0.00 
   15   -1    5     -0.16      0.00 
   16   -1    5     -0.22      0.00 
   17   -1    5     -0.04      0.00 
   18   -1    5      0.11      0.00 
  -14    0    5      0.22      0.00 
  -13    0    5     -0.46      0.00 
  -12    0    5     -1.09      0.00 
  -11    0    5     -1.22      0.00 
  -10    0    5     -0.94      0.00 
   -9    0    5     -0.01      0.00 
   -8    0    5      1.67      0.00 
   -7    0    5      2.94      0.00 
   -6    0    5      2.42      0.00 
   -5    0    5      0.94      0.00 
   -4    0    5      0.95      0.00 
   -3    0    5      2.99      0.00 
   -2    0    5      3.51      0.00 
   -1    0    5     -1.74      0.00 
    0    0    5    -10.19      0.00 
    1    0    5    -11.31      0.00 
    2    0    5      1.33      0.00 
    3    0    5     19.74      0.00 
    4    0    5     29.77      0.00 
    5    0    5     25.90      0.00 
    6    0    5     13.35      0.00 
    7    0    5      0.65      0.00 
    8    0    5     -6.77      0.00 
    9    0    5     -8.63      0.00 
   10    0    5     -7.18      0.00 
   11    0    5     -4.05      0.00 
   12    0    5     -0.84      0.00 
   13    0    5      0.84      0.00 
   14    0    5      1.14      0.00 
   15    0    5      1.06      0.00 
   16    0    5      0.76      0.00 
   17    0    5      0.30      0.00 
   18    0    5      0.07      0.00 
  -14    1    5      0.40      0.00 
  -13    1    5      0.90      0.00 
  -12    1    5      1.05      0.00 
  -11    1    5      0.93      0.00 
  -10    1    5      0.45      0.00 
   -9    1    5     -0.65      0.00 
   -8    1    5     -1.76      0.00 
   -7    1    5     -1.67      0.00 
   -6    1    5     -0.55      0.00 
   -5    1    5     -0.14      0.00 
   -4    1    5     -0.77      0.00 
   -3    1    5      0.35      0.00 
   -2    1    5      6.35      0.00 
   -1    1    5     15.66      0.00 
    0    1    5     20.51      0.00 
    1    1    5     14.01      0.00 
    2    1    5     -0.30      0.00 
    3    1    5    -10.71      0.00 
    4    1    5    -10.40      0.00 
    5    1    5     -2.97      0.00 
    6    1    5      4.34      0.00 
    7    1    5      7.59      0.00 
    8    1    5      7.19      0.00 
    9    1    5      5.29      0.00 
   10    1    5      2.97      0.00 
   11    1    5      0.72      0.00 
   12    1    5     -0.47      0.00 
   13    1    5     -0.55      0.00 
   14    1    5     -0.61      0.00 
   15    1    5     -0.83      0.00 
   16    1    5     -0.70      0.00 
   17    1    5     -0.48      0.00 
   18    1    5     -0.44      0.00 
  -14    2    5     -0.66      0.00 
  -13    2    5     -0.52      0.00 
  -12    2    5     -0.07      0.00 
  -11    2    5      0.30      0.00 
  -10    2    5      0.64      0.00 
   -9    2    5      0.80      0.00 
   -8    2    5      0.12      0.00 
   -7    2    5     -1.22      0.00 
   -6    2    5     -1.44      0.00 
   -5    2    5      0.22      0.00 
   -4    2    5      0.99      0.00 
   -3    2    5     -2.45      0.00 
   -2    2    5     -8.99      0.00 
   -1    2    5    -13.45      0.00 
    0    2    5    -12.00      0.00 
    1    2    5     -7.03      0.00 
    2    2    5     -5.62      0.00 
    3    2    5    -11.14      0.00 
    4    2    5    -18.36      0.00 
    5    2    5    -19.81      0.00 
    6    2    5    -14.08      0.00 
    7    2    5     -5.55      0.00 
    8    2    5      1.11      0.00 
    9    2    5      4.39      0.00 
   10    2    5      4.93      0.00 
   11    2    5      3.38      0.00 
   12    2    5      0.78      0.00 
   13    2    5     -0.88      0.00 
   14    2    5     -0.89      0.00 
   15    2    5     -0.44      0.00 
   16    2    5     -0.25      0.00 
   17    2    5      0.05      0.00 
   18    2    5      0.42      0.00 
  -14    3    5      0.40      0.00 
  -13    3    5      0.16      0.00 
  -12    3    5     -0.40      0.00 
  -11    3    5     -0.85      0.00 
  -10    3    5     -0.74      0.00 
   -9    3    5      0.08      0.00 
   -8    3    5      1.16      0.00 
   -7    3    5      1.33      0.00 
   -6    3    5     -0.25      0.00 
   -5    3    5     -1.84      0.00 
   -4    3    5     -0.39      0.00 
   -3    3    5      3.57      0.00 
   -2    3    5      5.67      0.00 
   -1    3    5      3.19      0.00 
    0    3    5     -1.18      0.00 
    1    3    5     -1.21      0.00 
    2    3    5      6.64      0.00 
    3    3    5     17.64      0.00 
    4    3    5     22.35      0.00 
    5    3    5     16.86      0.00 
    6    3    5      5.97      0.00 
    7    3    5     -3.54      0.00 
    8    3    5     -8.71      0.00 
    9    3    5     -9.70      0.00 
   10    3    5     -7.36      0.00 
   11    3    5     -3.21      0.00 
   12    3    5      0.18      0.00 
   13    3    5      1.27      0.00 
   14    3    5      0.96      0.00 
   15    3    5      0.71      0.00 
   16    3    5      0.60      0.00 
   17    3    5      0.31      0.00 
   18    3    5     -0.01      0.00 
  -14    4    5     -0.01      0.00 
  -13    4    5      0.04      0.00 
  -12    4    5      0.31      0.00 
  -11    4    5      0.43      0.00 
  -10    4    5      0.01      0.00 
   -9    4    5     -0.57      0.00 
   -8    4    5     -0.38      0.00 
   -7    4    5      1.05      0.00 
   -6    4    5      2.54      0.00 
   -5    4    5      1.69      0.00 
   -4    4    5     -1.39      0.00 
   -3    4    5     -2.75      0.00 
   -2    4    5      0.38      0.00 
   -1    4    5      6.01      0.00 
    0    4    5      9.58      0.00 
    1    4    5      7.48      0.00 
    2    4    5      0.44      0.00 
    3    4    5     -5.52      0.00 
    4    4    5     -5.18      0.00 
    5    4    5     -0.18      0.00 
    6    4    5      4.46      0.00 
    7    4    5      6.62      0.00 
    8    4    5      6.71      0.00 
    9    4    5      5.00      0.00 
   10    4    5      2.15      0.00 
   11    4    5     -0.01      0.00 
   12    4    5     -0.20      0.00 
   13    4    5      0.68      0.00 
   14    4    5      1.02      0.00 
   15    4    5      0.51      0.00 
   16    4    5     -0.11      0.00 
   17    4    5     -0.40      0.00 
   18    4    5     -0.43      0.00 
  -14    5    5     -0.33      0.00 
  -13    5    5     -0.38      0.00 
  -12    5    5     -0.21      0.00 
  -11    5    5      0.30      0.00 
  -10    5    5      0.61      0.00 
   -9    5    5      0.12      0.00 
   -8    5    5     -0.92      0.00 
   -7    5    5     -1.74      0.00 
   -6    5    5     -1.23      0.00 
   -5    5    5      0.76      0.00 
   -4    5    5      1.63      0.00 
   -3    5    5     -1.10      0.00 
   -2    5    5     -5.87      0.00 
   -1    5    5     -9.13      0.00 
    0    5    5     -9.10      0.00 
    1    5    5     -6.23      0.00 
    2    5    5     -3.27      0.00 
    3    5    5     -3.38      0.00 
    4    5    5     -5.66      0.00 
    5    5    5     -6.31      0.00 
    6    5    5     -4.33      0.00 
    7    5    5     -1.54      0.00 
    8    5    5      1.00      0.00 
    9    5    5      2.88      0.00 
   10    5    5      3.06      0.00 
   11    5    5      1.20      0.00 
   12    5    5     -1.29      0.00 
   13    5    5     -2.58      0.00 
   14    5    5     -2.10      0.00 
   15    5    5     -0.76      0.00 
   16    5    5      0.20      0.00 
   17    5    5      0.44      0.00 
  -14    6    5      0.40      0.00 
  -13    6    5      0.49      0.00 
  -12    6    5     -0.07      0.00 
  -11    6    5     -0.78      0.00 
  -10    6    5     -0.45      0.00 
   -9    6    5      0.57      0.00 
   -8    6    5      0.82      0.00 
   -7    6    5     -0.22      0.00 
   -6    6    5     -1.90      0.00 
   -5    6    5     -2.45      0.00 
   -4    6    5     -0.17      0.00 
   -3    6    5      3.49      0.00 
   -2    6    5      5.02      0.00 
   -1    6    5      3.25      0.00 
    0    6    5     -0.10      0.00 
    1    6    5     -2.48      0.00 
    2    6    5     -1.56      0.00 
    3    6    5      2.08      0.00 
    4    6    5      4.53      0.00 
    5    6    5      3.49      0.00 
    6    6    5      0.42      0.00 
    7    6    5     -2.88      0.00 
    8    6    5     -5.36      0.00 
    9    6    5     -5.56      0.00 
   10    6    5     -3.23      0.00 
   11    6    5     -0.22      0.00 
   12    6    5      1.56      0.00 
   13    6    5      1.55      0.00 
   14    6    5      0.43      0.00 
   15    6    5     -0.51      0.00 
   16    6    5     -0.50      0.00 
   17    6    5     -0.13      0.00 
  -14    7    5     -0.24      0.00 
  -13    7    5     -0.07      0.00 
  -12    7    5      0.57      0.00 
  -11    7    5      0.50      0.00 
  -10    7    5     -0.50      0.00 
   -9    7    5     -0.84      0.00 
   -8    7    5      0.29      0.00 
   -7    7    5      1.98      0.00 
   -6    7    5      2.80      0.00 
   -5    7    5      1.57      0.00 
   -4    7    5     -0.96      0.00 
   -3    7    5     -1.67      0.00 
   -2    7    5      1.01      0.00 
   -1    7    5      5.18      0.00 
    0    7    5      8.08      0.00 
    1    7    5      7.72      0.00 
    2    7    5      3.81      0.00 
    3    7    5     -0.86      0.00 
    4    7    5     -2.87      0.00 
    5    7    5     -1.87      0.00 
    6    7    5      0.66      0.00 
    7    7    5      3.28      0.00 
    8    7    5      4.30      0.00 
    9    7    5      3.11      0.00 
   10    7    5      1.22      0.00 
   11    7    5      0.20      0.00 
   12    7    5      0.32      0.00 
   13    7    5      1.12      0.00 
   14    7    5      1.57      0.00 
   15    7    5      0.92      0.00 
   16    7    5     -0.09      0.00 
   17    7    5     -0.32      0.00 
  -13    8    5     -0.43      0.00 
  -12    8    5     -0.68      0.00 
  -11    8    5      0.19      0.00 
  -10    8    5      0.92      0.00 
   -9    8    5      0.23      0.00 
   -8    8    5     -1.11      0.00 
   -7    8    5     -1.77      0.00 
   -6    8    5     -1.11      0.00 
   -5    8    5      0.52      0.00 
   -4    8    5      1.17      0.00 
   -3    8    5     -0.92      0.00 
   -2    8    5     -4.50      0.00 
   -1    8    5     -6.95      0.00 
    0    8    5     -6.96      0.00 
    1    8    5     -4.36      0.00 
    2    8    5     -0.46      0.00 
    3    8    5      2.16      0.00 
    4    8    5      2.19      0.00 
    5    8    5      0.45      0.00 
    6    8    5     -1.53      0.00 
    7    8    5     -2.08      0.00 
    8    8    5     -0.81      0.00 
    9    8    5      0.39      0.00 
   10    8    5      0.06      0.00 
   11    8    5     -1.06      0.00 
   12    8    5     -1.97      0.00 
   13    8    5     -2.31      0.00 
   14    8    5     -1.56      0.00 
   15    8    5     -0.13      0.00 
   16    8    5      0.56      0.00 
   17    8    5      0.19      0.00 
  -13    9    5      0.47      0.00 
  -12    9    5      0.28      0.00 
  -11    9    5     -0.22      0.00 
  -10    9    5      0.11      0.00 
   -9    9    5      0.92      0.00 
   -8    9    5      1.08      0.00 
   -7    9    5      0.44      0.00 
   -6    9    5     -0.53      0.00 
   -5    9    5     -1.01      0.00 
   -4    9    5      0.06      0.00 
   -3    9    5      2.18      0.00 
   -2    9    5      3.39      0.00 
   -1    9    5      2.73      0.00 
    0    9    5      0.61      0.00 
    1    9    5     -1.94      0.00 
    2    9    5     -3.15      0.00 
    3    9    5     -1.99      0.00 
    4    9    5      0.51      0.00 
    5    9    5      2.49      0.00 
    6    9    5      2.44      0.00 
    7    9    5      0.14      0.00 
    8    9    5     -2.26      0.00 
    9    9    5     -2.37      0.00 
   10    9    5     -0.65      0.00 
   11    9    5      1.01      0.00 
   12    9    5      1.77      0.00 
   13    9    5      1.51      0.00 
   14    9    5      0.53      0.00 
   15    9    5     -0.11      0.00 
   16    9    5      0.10      0.00 
  -12   10    5      0.17      0.00 
  -11   10    5     -0.20      0.00 
  -10   10    5     -1.05      0.00 
   -9   10    5     -1.09      0.00 
   -8   10    5     -0.15      0.00 
   -7   10    5      0.71      0.00 
   -6   10    5      0.68      0.00 
   -5   10    5     -0.40      0.00 
   -4   10    5     -1.81      0.00 
   -3   10    5     -2.01      0.00 
   -2   10    5     -0.40      0.00 
   -1   10    5      2.06      0.00 
    0   10    5      4.32      0.00 
    1   10    5      5.19      0.00 
    2   10    5      3.57      0.00 
    3   10    5      0.13      0.00 
    4   10    5     -2.81      0.00 
    5   10    5     -3.32      0.00 
    6   10    5     -1.16      0.00 
    7   10    5      1.74      0.00 
    8   10    5      2.87      0.00 
    9   10    5      2.05      0.00 
   10   10    5      0.92      0.00 
   11   10    5      0.19      0.00 
   12   10    5     -0.21      0.00 
   13   10    5     -0.13      0.00 
   14   10    5     -0.02      0.00 
   15   10    5     -0.49      0.00 
   16   10    5     -0.95      0.00 
  -12   11    5     -0.39      0.00 
  -11   11    5      0.09      0.00 
  -10   11    5      0.33      0.00 
   -9   11    5     -0.30      0.00 
   -8   11    5     -1.06      0.00 
   -7   11    5     -1.06      0.00 
   -6   11    5     -0.17      0.00 
   -5   11    5      1.10      0.00 
   -4   11    5      1.48      0.00 
   -3   11    5      0.06      0.00 
   -2   11    5     -2.32      0.00 
   -1   11    5     -4.11      0.00 
    0   11    5     -4.43      0.00 
    1   11    5     -2.90      0.00 
    2   11    5     -0.13      0.00 
    3   11    5      2.16      0.00 
    4   11    5      2.57      0.00 
    5   11    5      0.96      0.00 
    6   11    5     -1.28      0.00 
    7   11    5     -2.09      0.00 
    8   11    5     -1.19      0.00 
    9   11    5     -0.50      0.00 
   10   11    5     -0.93      0.00 
   11   11    5     -1.44      0.00 
   12   11    5     -1.30      0.00 
   13   11    5     -0.74      0.00 
   14   11    5      0.09      0.00 
   15   11    5      0.85      0.00 
  -11   12    5      0.33      0.00 
  -10   12    5      0.89      0.00 
   -9   12    5      1.36      0.00 
   -8   12    5      1.14      0.00 
   -7   12    5      0.51      0.00 
   -6   12    5     -0.13      0.00 
   -5   12    5     -0.42      0.00 
   -4   12    5      0.25      0.00 
   -3   12    5      1.65      0.00 
   -2   12    5      2.58      0.00 
   -1   12    5      2.24      0.00 
    0   12    5      0.47      0.00 
    1   12    5     -2.05      0.00 
    2   12    5     -3.53      0.00 
    3   12    5     -2.66      0.00 
    4   12    5     -0.14      0.00 
    5   12    5      2.14      0.00 
    6   12    5      2.51      0.00 
    7   12    5      0.86      0.00 
    8   12    5     -0.87      0.00 
    9   12    5     -0.88      0.00 
   10   12    5      0.34      0.00 
   11   12    5      1.34      0.00 
   12   12    5      1.45      0.00 
   13   12    5      0.77      0.00 
   14   12    5     -0.11      0.00 
   15   12    5     -0.47      0.00 
  -10   13    5     -0.81      0.00 
   -9   13    5     -0.55      0.00 
   -8   13    5     -0.03      0.00 
   -7   13    5      0.18      0.00 
   -6   13    5      0.09      0.00 
   -5   13    5     -0.44      0.00 
   -4   13    5     -1.29      0.00 
   -3   13    5     -1.53      0.00 
   -2   13    5     -0.63      0.00 
   -1   13    5      0.97      0.00 
    0   13    5      2.75      0.00 
    1   13    5      3.76      0.00 
    2   13    5      2.83      0.00 
    3   13    5      0.19      0.00 
    4   13    5     -2.27      0.00 
    5   13    5     -2.85      0.00 
    6   13    5     -1.27      0.00 
    7   13    5      0.96      0.00 
    8   13    5      1.97      0.00 
    9   13    5      1.51      0.00 
   10   13    5      0.64      0.00 
   11   13    5     -0.03      0.00 
   12   13    5     -0.37      0.00 
   13   13    5     -0.35      0.00 
   14   13    5     -0.18      0.00 
  -10   14    5     -0.18      0.00 
   -9   14    5     -0.62      0.00 
   -8   14    5     -0.65      0.00 
   -7   14    5     -0.32      0.00 
   -6   14    5      0.33      0.00 
   -5   14    5      1.36      0.00 
   -4   14    5      1.83      0.00 
   -3   14    5      0.84      0.00 
   -2   14    5     -0.93      0.00 
   -1   14    5     -2.33      0.00 
    0   14    5     -2.74      0.00 
    1   14    5     -1.70      0.00 
    2   14    5      0.38      0.00 
    3   14    5      1.91      0.00 
    4   14    5      1.82      0.00 
    5   14    5      0.50      0.00 
    6   14    5     -0.96      0.00 
    7   14    5     -1.54      0.00 
    8   14    5     -1.13      0.00 
    9   14    5     -0.65      0.00 
   10   14    5     -0.67      0.00 
   11   14    5     -0.78      0.00 
   12   14    5     -0.51      0.00 
   13   14    5      0.01      0.00 
   -9   15    5      0.52      0.00 
   -8   15    5      0.42      0.00 
   -7   15    5      0.29      0.00 
   -6   15    5     -0.42      0.00 
   -5   15    5     -1.36      0.00 
   -4   15    5     -1.19      0.00 
   -3   15    5      0.16      0.00 
   -2   15    5      1.42      0.00 
   -1   15    5      1.80      0.00 
    0   15    5      0.93      0.00 
    1   15    5     -0.94      0.00 
    2   15    5     -2.20      0.00 
    3   15    5     -1.53      0.00 
    4   15    5      0.30      0.00 
    5   15    5      1.59      0.00 
    6   15    5      1.45      0.00 
    7   15    5      0.24      0.00 
    8   15    5     -0.83      0.00 
    9   15    5     -0.85      0.00 
   10   15    5     -0.06      0.00 
   11   15    5      0.62      0.00 
   12   15    5      0.62      0.00 
   -7   16    5     -0.33      0.00 
   -6   16    5     -0.30      0.00 
   -5   16    5     -0.47      0.00 
   -4   16    5     -1.04      0.00 
   -3   16    5     -1.36      0.00 
   -2   16    5     -1.01      0.00 
   -1   16    5     -0.10      0.00 
    0   16    5      1.32      0.00 
    1   16    5      2.47      0.00 
    2   16    5      2.09      0.00 
    3   16    5      0.38      0.00 
    4   16    5     -1.15      0.00 
    5   16    5     -1.41      0.00 
    6   16    5     -0.47      0.00 
    7   16    5      0.72      0.00 
    8   16    5      1.19      0.00 
    9   16    5      0.82      0.00 
   10   16    5      0.15      0.00 
   11   16    5     -0.28      0.00 
   -6   17    5      0.71      0.00 
   -5   17    5      1.72      0.00 
   -4   17    5      2.09      0.00 
   -3   17    5      1.22      0.00 
   -2   17    5     -0.21      0.00 
   -1   17    5     -1.41      0.00 
    0   17    5     -1.99      0.00 
    1   17    5     -1.60      0.00 
    2   17    5     -0.43      0.00 
    3   17    5      0.56      0.00 
    4   17    5      0.69      0.00 
    5   17    5      0.18      0.00 
    6   17    5     -0.28      0.00 
    7   17    5     -0.26      0.00 
    8   17    5      0.01      0.00 
    9   17    5      0.12      0.00 
   -4   18    5     -0.90      0.00 
   -3   18    5     -0.14      0.00 
   -2   18    5      0.79      0.00 
   -1   18    5      1.11      0.00 
    0   18    5      0.55      0.00 
    1   18    5     -0.50      0.00 
    2   18    5     -1.11      0.00 
    3   18    5     -0.70      0.00 
    4   18    5      0.35      0.00 
    5   18    5      0.99      0.00 
    6   18    5      0.65      0.00 
    7   18    5     -0.09      0.00 
   -1   19    5     -0.23      0.00 
    0   19    5      0.22      0.00 
    1   19    5      0.72      0.00 
    2   19    5      0.68      0.00 
    3   19    5     -0.14      0.00 
    4   19    5     -1.06      0.00 
   -2  -15    6      0.30      0.00 
   -1  -15    6      0.59      0.00 
    0  -15    6      0.37      0.00 
    1  -15    6     -0.29      0.00 
    2  -15    6     -0.86      0.00 
    3  -15    6     -0.81      0.00 
    4  -15    6     -0.43      0.00 
    5  -15    6     -0.19      0.00 
    6  -15    6      0.08      0.00 
    7  -15    6      0.31      0.00 
   -4  -14    6     -0.17      0.00 
   -3  -14    6     -0.62      0.00 
   -2  -14    6     -0.85      0.00 
   -1  -14    6     -0.66      0.00 
    0  -14    6     -0.18      0.00 
    1  -14    6      0.48      0.00 
    2  -14    6      0.95      0.00 
    3  -14    6      0.82      0.00 
    4  -14    6      0.36      0.00 
    5  -14    6      0.04      0.00 
    6  -14    6      0.06      0.00 
    7  -14    6      0.62      0.00 
    8  -14    6      1.13      0.00 
    9  -14    6      0.61      0.00 
   -6  -13    6     -0.49      0.00 
   -5  -13    6     -0.31      0.00 
   -4  -13    6      0.24      0.00 
   -3  -13    6      0.78      0.00 
   -2  -13    6      0.62      0.00 
   -1  -13    6      0.19      0.00 
    0  -13    6      0.14      0.00 
    1  -13    6      0.46      0.00 
    2  -13    6      0.94      0.00 
    3  -13    6      1.23      0.00 
    4  -13    6      0.85      0.00 
    5  -13    6     -0.08      0.00 
    6  -13    6     -1.10      0.00 
    7  -13    6     -1.76      0.00 
    8  -13    6     -1.27      0.00 
    9  -13    6      0.22      0.00 
   10  -13    6      1.06      0.00 
   11  -13    6      0.61      0.00 
   -7  -12    6     -0.11      0.00 
   -6  -12    6      0.25      0.00 
   -5  -12    6      0.46      0.00 
   -4  -12    6      0.32      0.00 
   -3  -12    6      0.51      0.00 
   -2  -12    6      1.02      0.00 
   -1  -12    6      0.85      0.00 
    0  -12    6     -0.27      0.00 
    1  -12    6     -1.79      0.00 
    2  -12    6     -2.91      0.00 
    3  -12    6     -2.60      0.00 
    4  -12    6     -0.75      0.00 
    5  -12    6      1.18      0.00 
    6  -12    6      1.92      0.00 
    7  -12    6      1.35      0.00 
    8  -12    6      0.04      0.00 
    9  -12    6     -0.79      0.00 
   10  -12    6     -0.44      0.00 
   11  -12    6      0.10      0.00 
   12  -12    6     -0.09      0.00 
   -8  -11    6      1.27      0.00 
   -7  -11    6      1.32      0.00 
   -6  -11    6      0.75      0.00 
   -5  -11    6      0.21      0.00 
   -4  -11    6     -0.54      0.00 
   -3  -11    6     -1.72      0.00 
   -2  -11    6     -2.16      0.00 
   -1  -11    6     -1.03      0.00 
    0  -11    6      0.85      0.00 
    1  -11    6      2.31      0.00 
    2  -11    6      2.42      0.00 
    3  -11    6      0.75      0.00 
    4  -11    6     -1.36      0.00 
    5  -11    6     -1.87      0.00 
    6  -11    6     -0.64      0.00 
    7  -11    6      0.92      0.00 
    8  -11    6      1.44      0.00 
    9  -11    6      0.46      0.00 
   10  -11    6     -0.90      0.00 
   11  -11    6     -0.99      0.00 
   12  -11    6     -0.04      0.00 
   13  -11    6      0.43      0.00 
   -9  -10    6     -0.26      0.00 
   -8  -10    6     -1.20      0.00 
   -7  -10    6     -1.57      0.00 
   -6  -10    6     -1.46      0.00 
   -5  -10    6     -1.01      0.00 
   -4  -10    6      0.18      0.00 
   -3  -10    6      1.29      0.00 
   -2  -10    6      0.94      0.00 
   -1  -10    6     -0.48      0.00 
    0  -10    6     -1.38      0.00 
    1  -10    6     -0.88      0.00 
    2  -10    6      0.93      0.00 
    3  -10    6      2.76      0.00 
    4  -10    6      2.57      0.00 
    5  -10    6      0.15      0.00 
    6  -10    6     -2.38      0.00 
    7  -10    6     -3.21      0.00 
    8  -10    6     -2.10      0.00 
    9  -10    6     -0.09      0.00 
   10  -10    6      1.09      0.00 
   11  -10    6      0.71      0.00 
   12  -10    6     -0.02      0.00 
   13  -10    6     -0.01      0.00 
   14  -10    6      0.25      0.00 
  -10   -9    6     -0.83      0.00 
   -9   -9    6     -0.48      0.00 
   -8   -9    6     -0.02      0.00 
   -7   -9    6      0.39      0.00 
   -6   -9    6      0.91      0.00 
   -5   -9    6      1.03      0.00 
   -4   -9    6      0.62      0.00 
   -3   -9    6      0.79      0.00 
   -2   -9    6      1.70      0.00 
   -1   -9    6      1.69      0.00 
    0   -9    6     -0.28      0.00 
    1   -9    6     -3.34      0.00 
    2   -9    6     -5.46      0.00 
    3   -9    6     -4.59      0.00 
    4   -9    6     -0.78      0.00 
    5   -9    6      3.03      0.00 
    6   -9    6      4.19      0.00 
    7   -9    6      2.96      0.00 
    8   -9    6      1.03      0.00 
    9   -9    6     -0.21      0.00 
   10   -9    6     -0.18      0.00 
   11   -9    6      0.38      0.00 
   12   -9    6      0.20      0.00 
   13   -9    6     -0.52      0.00 
   14   -9    6     -0.70      0.00 
   15   -9    6     -0.30      0.00 
  -11   -8    6      0.64      0.00 
  -10   -8    6      0.72      0.00 
   -9   -8    6      0.76      0.00 
   -8   -8    6      1.06      0.00 
   -7   -8    6      0.99      0.00 
   -6   -8    6      0.21      0.00 
   -5   -8    6     -0.69      0.00 
   -4   -8    6     -1.69      0.00 
   -3   -8    6     -2.90      0.00 
   -2   -8    6     -2.88      0.00 
   -1   -8    6     -0.19      0.00 
    0   -8    6      4.14      0.00 
    1   -8    6      7.23      0.00 
    2   -8    6      6.61      0.00 
    3   -8    6      2.31      0.00 
    4   -8    6     -2.37      0.00 
    5   -8    6     -3.74      0.00 
    6   -8    6     -1.75      0.00 
    7   -8    6      0.80      0.00 
    8   -8    6      1.77      0.00 
    9   -8    6      1.03      0.00 
   10   -8    6     -0.28      0.00 
   11   -8    6     -0.77      0.00 
   12   -8    6     -0.20      0.00 
   13   -8    6      0.31      0.00 
   14   -8    6      0.19      0.00 
   15   -8    6      0.10      0.00 
  -11   -7    6     -0.39      0.00 
  -10   -7    6     -0.17      0.00 
   -9   -7    6     -0.41      0.00 
   -8   -7    6     -1.04      0.00 
   -7   -7    6     -1.25      0.00 
   -6   -7    6     -0.81      0.00 
   -5   -7    6      0.13      0.00 
   -4   -7    6      1.59      0.00 
   -3   -7    6      2.50      0.00 
   -2   -7    6      1.14      0.00 
   -1   -7    6     -2.15      0.00 
    0   -7    6     -4.48      0.00 
    1   -7    6     -3.31      0.00 
    2   -7    6      0.70      0.00 
    3   -7    6      3.93      0.00 
    4   -7    6      3.19      0.00 
    5   -7    6     -0.90      0.00 
    6   -7    6     -4.71      0.00 
    7   -7    6     -5.67      0.00 
    8   -7    6     -4.03      0.00 
    9   -7    6     -1.56      0.00 
   10   -7    6      0.08      0.00 
   11   -7    6      0.35      0.00 
   12   -7    6      0.15      0.00 
   13   -7    6      0.43      0.00 
   14   -7    6      0.65      0.00 
   15   -7    6      0.15      0.00 
   16   -7    6     -0.41      0.00 
  -12   -6    6      0.07      0.00 
  -11   -6    6     -0.48      0.00 
  -10   -6    6     -0.81      0.00 
   -9   -6    6     -0.45      0.00 
   -8   -6    6      0.15      0.00 
   -7   -6    6      0.54      0.00 
   -6   -6    6      0.83      0.00 
   -5   -6    6      0.83      0.00 
   -4   -6    6      0.43      0.00 
   -3   -6    6      0.46      0.00 
   -2   -6    6      1.22      0.00 
   -1   -6    6      0.74      0.00 
    0   -6    6     -3.24      0.00 
    1   -6    6     -9.31      0.00 
    2   -6    6    -12.27      0.00 
    3   -6    6     -8.36      0.00 
    4   -6    6      0.23      0.00 
    5   -6    6      7.35      0.00 
    6   -6    6      9.04      0.00 
    7   -6    6      6.26      0.00 
    8   -6    6      2.53      0.00 
    9   -6    6      0.27      0.00 
   10   -6    6     -0.27      0.00 
   11   -6    6     -0.08      0.00 
   12   -6    6     -0.14      0.00 
   13   -6    6     -0.45      0.00 
   14   -6    6     -0.35      0.00 
   15   -6    6      0.07      0.00 
   16   -6    6      0.09      0.00 
  -12   -5    6      0.80      0.00 
  -11   -5    6      1.44      0.00 
  -10   -5    6      1.56      0.00 
   -9   -5    6      1.14      0.00 
   -8   -5    6      0.75      0.00 
   -7   -5    6      0.42      0.00 
   -6   -5    6     -0.26      0.00 
   -5   -5    6     -1.21      0.00 
   -4   -5    6     -2.13      0.00 
   -3   -5    6     -2.68      0.00 
   -2   -5    6     -1.28      0.00 
   -1   -5    6      4.11      0.00 
    0   -5    6     12.27      0.00 
    1   -5    6     17.25      0.00 
    2   -5    6     14.01      0.00 
    3   -5    6      4.57      0.00 
    4   -5    6     -3.88      0.00 
    5   -5    6     -6.31      0.00 
    6   -5    6     -3.37      0.00 
    7   -5    6      0.76      0.00 
    8   -5    6      2.57      0.00 
    9   -5    6      1.79      0.00 
   10   -5    6      0.33      0.00 
   11   -5    6     -0.41      0.00 
   12   -5    6     -0.50      0.00 
   13   -5    6     -0.55      0.00 
   14   -5    6     -0.65      0.00 
   15   -5    6     -0.38      0.00 
   16   -5    6      0.18      0.00 
   17   -5    6      0.35      0.00 
  -13   -4    6     -0.61      0.00 
  -12   -4    6     -0.94      0.00 
  -11   -4    6     -1.03      0.00 
  -10   -4    6     -0.82      0.00 
   -9   -4    6     -0.69      0.00 
   -8   -4    6     -0.94      0.00 
   -7   -4    6     -1.13      0.00 
   -6   -4    6     -0.75      0.00 
   -5   -4    6      0.24      0.00 
   -4   -4    6      1.56      0.00 
   -3   -4    6      2.07      0.00 
   -2   -4    6     -0.35      0.00 
   -1   -4    6     -5.87      0.00 
    0   -4    6     -9.88      0.00 
    1   -4    6     -7.30      0.00 
    2   -4    6     -0.13      0.00 
    3   -4    6      4.02      0.00 
    4   -4    6      1.24      0.00 
    5   -4    6     -5.21      0.00 
    6   -4    6     -9.80      0.00 
    7   -4    6     -9.58      0.00 
    8   -4    6     -5.59      0.00 
    9   -4    6     -1.15      0.00 
   10   -4    6      1.43      0.00 
   11   -4    6      2.10      0.00 
   12   -4    6      1.74      0.00 
   13   -4    6      1.14      0.00 
   14   -4    6      0.61      0.00 
   15   -4    6      0.08      0.00 
   16   -4    6     -0.26      0.00 
   17   -4    6     -0.12      0.00 
  -13   -3    6      0.35      0.00 
  -12   -3    6     -0.04      0.00 
  -11   -3    6     -0.62      0.00 
  -10   -3    6     -0.92      0.00 
   -9   -3    6     -0.56      0.00 
   -8   -3    6      0.27      0.00 
   -7   -3    6      1.00      0.00 
   -6   -3    6      1.27      0.00 
   -5   -3    6      0.94      0.00 
   -4   -3    6      0.15      0.00 
   -3   -3    6     -0.13      0.00 
   -2   -3    6      0.63      0.00 
   -1   -3    6     -0.07      0.00 
    0   -3    6     -5.76      0.00 
    1   -3    6    -13.99      0.00 
    2   -3    6    -16.11      0.00 
    3   -3    6     -7.68      0.00 
    4   -3    6      5.62      0.00 
    5   -3    6     14.61      0.00 
    6   -3    6     15.02      0.00 
    7   -3    6      8.96      0.00 
    8   -3    6      1.79      0.00 
    9   -3    6     -2.54      0.00 
   10   -3    6     -3.84      0.00 
   11   -3    6     -3.36      0.00 
   12   -3    6     -1.90      0.00 
   13   -3    6     -0.36      0.00 
   14   -3    6      0.49      0.00 
   15   -3    6      0.66      0.00 
   16   -3    6      0.38      0.00 
   17   -3    6     -0.08      0.00 
  -13   -2    6      0.12      0.00 
  -12   -2    6      0.88      0.00 
  -11   -2    6      1.43      0.00 
  -10   -2    6      1.52      0.00 
   -9   -2    6      1.10      0.00 
   -8   -2    6      0.46      0.00 
   -7   -2    6     -0.07      0.00 
   -6   -2    6     -0.41      0.00 
   -5   -2    6     -0.66      0.00 
   -4   -2    6     -0.90      0.00 
   -3   -2    6     -0.78      0.00 
   -2   -2    6      1.76      0.00 
   -1   -2    6      9.28      0.00 
    0   -2    6     19.63      0.00 
    1   -2    6     24.33      0.00 
    2   -2    6     17.54      0.00 
    3   -2    6      4.22      0.00 
    4   -2    6     -5.52      0.00 
    5   -2    6     -7.00      0.00 
    6   -2    6     -2.68      0.00 
    7   -2    6      2.40      0.00 
    8   -2    6      4.66      0.00 
    9   -2    6      4.12      0.00 
   10   -2    6      2.66      0.00 
   11   -2    6      1.18      0.00 
   12   -2    6     -0.14      0.00 
   13   -2    6     -0.86      0.00 
   14   -2    6     -1.00      0.00 
   15   -2    6     -0.83      0.00 
   16   -2    6     -0.38      0.00 
   17   -2    6      0.03      0.00 
   18   -2    6      0.10      0.00 
  -13   -1    6     -0.44      0.00 
  -12   -1    6     -0.56      0.00 
  -11   -1    6     -0.45      0.00 
  -10   -1    6     -0.29      0.00 
   -9   -1    6     -0.17      0.00 
   -8   -1    6     -0.43      0.00 
   -7   -1    6     -1.19      0.00 
   -6   -1    6     -1.74      0.00 
   -5   -1    6     -1.10      0.00 
   -4   -1    6      0.35      0.00 
   -3   -1    6      0.26      0.00 
   -2   -1    6     -3.90      0.00 
   -1   -1    6    -11.06      0.00 
    0   -1    6    -15.17      0.00 
    1   -1    6    -11.29      0.00 
    2   -1    6     -3.33      0.00 
    3   -1    6     -0.41      0.00 
    4   -1    6     -5.40      0.00 
    5   -1    6    -12.53      0.00 
    6   -1    6    -15.22      0.00 
    7   -1    6    -11.87      0.00 
    8   -1    6     -5.43      0.00 
    9   -1    6      0.08      0.00 
   10   -1    6      2.96      0.00 
   11   -1    6      3.68      0.00 
   12   -1    6      2.79      0.00 
   13   -1    6      1.22      0.00 
   14   -1    6      0.26      0.00 
   15   -1    6      0.03      0.00 
   16   -1    6     -0.06      0.00 
   17   -1    6     -0.02      0.00 
   18   -1    6      0.14      0.00 
  -14    0    6      0.44      0.00 
  -13    0    6      0.24      0.00 
  -12    0    6     -0.42      0.00 
  -11    0    6     -0.93      0.00 
  -10    0    6     -1.14      0.00 
   -9    0    6     -0.84      0.00 
   -8    0    6      0.40      0.00 
   -7    0    6      2.20      0.00 
   -6    0    6      2.95      0.00 
   -5    0    6      1.67      0.00 
   -4    0    6     -0.11      0.00 
   -3    0    6      0.13      0.00 
   -2    0    6      2.11      0.00 
   -1    0    6      1.79      0.00 
    0    0    6     -3.99      0.00 
    1    0    6    -11.30      0.00 
    2    0    6    -11.05      0.00 
    3    0    6      0.02      0.00 
    4    0    6     14.17      0.00 
    5    0    6     21.14      0.00 
    6    0    6     17.81      0.00 
    7    0    6      8.48      0.00 
    8    0    6     -0.57      0.00 
    9    0    6     -5.84      0.00 
   10    0    6     -7.34      0.00 
   11    0    6     -6.06      0.00 
   12    0    6     -3.15      0.00 
   13    0    6     -0.51      0.00 
   14    0    6      0.67      0.00 
   15    0    6      0.89      0.00 
   16    0    6      0.77      0.00 
   17    0    6      0.41      0.00 
  -14    1    6     -0.13      0.00 
  -13    1    6      0.36      0.00 
  -12    1    6      0.82      0.00 
  -11    1    6      1.03      0.00 
  -10    1    6      0.98      0.00 
   -9    1    6      0.31      0.00 
   -8    1    6     -0.92      0.00 
   -7    1    6     -1.64      0.00 
   -6    1    6     -0.87      0.00 
   -5    1    6      0.47      0.00 
   -4    1    6      0.58      0.00 
   -3    1    6     -0.11      0.00 
   -2    1    6      1.69      0.00 
   -1    1    6      8.29      0.00 
    0    1    6     16.88      0.00 
    1    1    6     20.15      0.00 
    2    1    6     13.41      0.00 
    3    1    6      1.19      0.00 
    4    1    6     -7.02      0.00 
    5    1    6     -6.90      0.00 
    6    1    6     -1.73      0.00 
    7    1    6      3.26      0.00 
    8    1    6      5.62      0.00 
    9    1    6      5.70      0.00 
   10    1    6      4.39      0.00 
   11    1    6      2.21      0.00 
   12    1    6      0.24      0.00 
   13    1    6     -0.54      0.00 
   14    1    6     -0.63      0.00 
   15    1    6     -0.77      0.00 
   16    1    6     -0.78      0.00 
   17    1    6     -0.52      0.00 
   18    1    6     -0.35      0.00 
  -14    2    6     -0.36      0.00 
  -13    2    6     -0.57      0.00 
  -12    2    6     -0.36      0.00 
  -11    2    6     -0.02      0.00 
  -10    2    6      0.36      0.00 
   -9    2    6      0.84      0.00 
   -8    2    6      0.78      0.00 
   -7    2    6     -0.48      0.00 
   -6    2    6     -2.03      0.00 
   -5    2    6     -1.72      0.00 
   -4    2    6      0.32      0.00 
   -3    2    6      0.60      0.00 
   -2    2    6     -3.41      0.00 
   -1    2    6     -9.61      0.00 
    0    2    6    -13.19      0.00 
    1    2    6    -11.26      0.00 
    2    2    6     -6.40      0.00 
    3    2    6     -4.72      0.00 
    4    2    6     -8.51      0.00 
    5    2    6    -13.18      0.00 
    6    2    6    -13.37      0.00 
    7    2    6     -8.87      0.00 
    8    2    6     -3.09      0.00 
    9    2    6      1.37      0.00 
   10    2    6      3.95      0.00 
   11    2    6      4.48      0.00 
   12    2    6      2.93      0.00 
   13    2    6      0.71      0.00 
   14    2    6     -0.37      0.00 
   15    2    6     -0.34      0.00 
   16    2    6     -0.24      0.00 
   17    2    6     -0.21      0.00 
   18    2    6      0.04      0.00 
  -14    3    6      0.24      0.00 
  -13    3    6      0.28      0.00 
  -12    3    6     -0.08      0.00 
  -11    3    6     -0.64      0.00 
  -10    3    6     -1.02      0.00 
   -9    3    6     -0.78      0.00 
   -8    3    6      0.25      0.00 
   -7    3    6      1.41      0.00 
   -6    3    6      1.20      0.00 
   -5    3    6     -0.83      0.00 
   -4    3    6     -2.18      0.00 
   -3    3    6     -0.25      0.00 
   -2    3    6      3.39      0.00 
   -1    3    6      4.68      0.00 
    0    3    6      1.90      0.00 
    1    3    6     -2.35      0.00 
    2    3    6     -2.66      0.00 
    3    3    6      3.75      0.00 
    4    3    6     12.25      0.00 
    5    3    6     15.27      0.00 
    6    3    6     10.88      0.00 
    7    3    6      3.21      0.00 
    8    3    6     -3.51      0.00 
    9    3    6     -7.61      0.00 
   10    3    6     -8.51      0.00 
   11    3    6     -6.25      0.00 
   12    3    6     -2.52      0.00 
   13    3    6      0.12      0.00 
   14    3    6      0.85      0.00 
   15    3    6      0.78      0.00 
   16    3    6      0.78      0.00 
   17    3    6      0.68      0.00 
   18    3    6      0.34      0.00 
  -14    4    6      0.08      0.00 
  -13    4    6      0.02      0.00 
  -12    4    6      0.16      0.00 
  -11    4    6      0.47      0.00 
  -10    4    6      0.44      0.00 
   -9    4    6     -0.13      0.00 
   -8    4    6     -0.60      0.00 
   -7    4    6      0.00      0.00 
   -6    4    6      1.83      0.00 
   -5    4    6      3.09      0.00 
   -4    4    6      1.56      0.00 
   -3    4    6     -1.47      0.00 
   -2    4    6     -2.06      0.00 
   -1    4    6      1.46      0.00 
    0    4    6      7.04      0.00 
    1    4    6     10.66      0.00 
    2    4    6      8.78      0.00 
    3    4    6      2.41      0.00 
    4    4    6     -2.60      0.00 
    5    4    6     -2.62      0.00 
    6    4    6      0.27      0.00 
    7    4    6      3.13      0.00 
    8    4    6      5.14      0.00 
    9    4    6      5.72      0.00 
   10    4    6      4.18      0.00 
   11    4    6      1.51      0.00 
   12    4    6     -0.22      0.00 
   13    4    6     -0.23      0.00 
   14    4    6      0.34      0.00 
   15    4    6      0.36      0.00 
   16    4    6     -0.07      0.00 
   17    4    6     -0.35      0.00 
   18    4    6     -0.37      0.00 
  -13    5    6     -0.35      0.00 
  -12    5    6     -0.39      0.00 
  -11    5    6     -0.10      0.00 
  -10    5    6      0.44      0.00 
   -9    5    6      0.57      0.00 
   -8    5    6     -0.10      0.00 
   -7    5    6     -1.27      0.00 
   -6    5    6     -2.01      0.00 
   -5    5    6     -0.96      0.00 
   -4    5    6      1.35      0.00 
   -3    5    6      1.78      0.00 
   -2    5    6     -1.30      0.00 
   -1    5    6     -5.86      0.00 
    0    5    6     -9.10      0.00 
    1    5    6     -9.24      0.00 
    2    5    6     -6.35      0.00 
    3    5    6     -3.48      0.00 
    4    5    6     -3.27      0.00 
    5    5    6     -4.18      0.00 
    6    5    6     -3.77      0.00 
    7    5    6     -2.33      0.00 
    8    5    6     -0.67      0.00 
    9    5    6      1.34      0.00 
   10    5    6      2.97      0.00 
   11    5    6      2.89      0.00 
   12    5    6      1.08      0.00 
   13    5    6     -0.95      0.00 
   14    5    6     -1.75      0.00 
   15    5    6     -1.13      0.00 
   16    5    6     -0.19      0.00 
   17    5    6      0.22      0.00 
   18    5    6      0.27      0.00 
  -13    6    6      0.62      0.00 
  -12    6    6      0.46      0.00 
  -11    6    6     -0.37      0.00 
  -10    6    6     -0.84      0.00 
   -9    6    6     -0.18      0.00 
   -8    6    6      0.73      0.00 
   -7    6    6      0.65      0.00 
   -6    6    6     -0.74      0.00 
   -5    6    6     -2.64      0.00 
   -4    6    6     -2.89      0.00 
   -3    6    6     -0.25      0.00 
   -2    6    6      3.13      0.00 
   -1    6    6      4.31      0.00 
    0    6    6      2.65      0.00 
    1    6    6     -0.69      0.00 
    2    6    6     -3.16      0.00 
    3    6    6     -2.39      0.00 
    4    6    6      0.43      0.00 
    5    6    6      2.10      0.00 
    6    6    6      1.66      0.00 
    7    6    6     -0.20      0.00 
    8    6    6     -3.02      0.00 
    9    6    6     -5.28      0.00 
   10    6    6     -5.09      0.00 
   11    6    6     -2.73      0.00 
   12    6    6     -0.13      0.00 
   13    6    6      1.26      0.00 
   14    6    6      1.05      0.00 
   15    6    6      0.05      0.00 
   16    6    6     -0.46      0.00 
   17    6    6     -0.27      0.00 
  -13    7    6     -0.36      0.00 
  -12    7    6      0.23      0.00 
  -11    7    6      0.91      0.00 
  -10    7    6      0.48      0.00 
   -9    7    6     -0.53      0.00 
   -8    7    6     -0.56      0.00 
   -7    7    6      0.77      0.00 
   -6    7    6      2.55      0.00 
   -5    7    6      3.21      0.00 
   -4    7    6      1.56      0.00 
   -3    7    6     -0.90      0.00 
   -2    7    6     -1.17      0.00 
   -1    7    6      1.54      0.00 
    0    7    6      5.57      0.00 
    1    7    6      8.66      0.00 
    2    7    6      8.51      0.00 
    3    7    6      4.92      0.00 
    4    7    6      0.69      0.00 
    5    7    6     -1.73      0.00 
    6    7    6     -1.81      0.00 
    7    7    6      0.25      0.00 
    8    7    6      2.90      0.00 
    9    7    6      3.76      0.00 
   10    7    6      2.57      0.00 
   11    7    6      1.00      0.00 
   12    7    6      0.15      0.00 
   13    7    6      0.27      0.00 
   14    7    6      0.95      0.00 
   15    7    6      1.10      0.00 
   16    7    6      0.39      0.00 
   17    7    6     -0.12      0.00 
  -13    8    6     -0.18      0.00 
  -12    8    6     -0.88      0.00 
  -11    8    6     -0.79      0.00 
  -10    8    6      0.19      0.00 
   -9    8    6      0.55      0.00 
   -8    8    6     -0.29      0.00 
   -7    8    6     -1.44      0.00 
   -6    8    6     -1.87      0.00 
   -5    8    6     -0.86      0.00 
   -4    8    6      0.94      0.00 
   -3    8    6      1.23      0.00 
   -2    8    6     -1.06      0.00 
   -1    8    6     -4.40      0.00 
    0    8    6     -6.89      0.00 
    1    8    6     -7.18      0.00 
    2    8    6     -4.65      0.00 
    3    8    6     -0.71      0.00 
    4    8    6      2.23      0.00 
    5    8    6      2.88      0.00 
    6    8    6      1.34      0.00 
    7    8    6     -0.81      0.00 
    8    8    6     -1.29      0.00 
    9    8    6     -0.19      0.00 
   10    8    6      0.39      0.00 
   11    8    6     -0.16      0.00 
   12    8    6     -0.97      0.00 
   13    8    6     -1.68      0.00 
   14    8    6     -1.81      0.00 
   15    8    6     -0.88      0.00 
   16    8    6      0.16      0.00 
   17    8    6      0.27      0.00 
  -12    9    6      0.51      0.00 
  -11    9    6      0.08      0.00 
  -10    9    6     -0.12      0.00 
   -9    9    6      0.47      0.00 
   -8    9    6      1.07      0.00 
   -7    9    6      0.96      0.00 
   -6    9    6      0.09      0.00 
   -5    9    6     -1.16      0.00 
   -4    9    6     -1.63      0.00 
   -3    9    6     -0.35      0.00 
   -2    9    6      1.74      0.00 
   -1    9    6      3.01      0.00 
    0    9    6      2.67      0.00 
    1    9    6      0.56      0.00 
    2    9    6     -2.34      0.00 
    3    9    6     -3.91      0.00 
    4    9    6     -3.06      0.00 
    5    9    6     -0.49      0.00 
    6    9    6      1.92      0.00 
    7    9    6      1.94      0.00 
    8    9    6     -0.46      0.00 
    9    9    6     -2.37      0.00 
   10    9    6     -2.00      0.00 
   11    9    6     -0.47      0.00 
   12    9    6      0.86      0.00 
   13    9    6      1.52      0.00 
   14    9    6      1.20      0.00 
   15    9    6      0.41      0.00 
   16    9    6      0.13      0.00 
  -12   10    6      0.25      0.00 
  -11   10    6      0.30      0.00 
  -10   10    6     -0.39      0.00 
   -9   10    6     -1.05      0.00 
   -8   10    6     -0.73      0.00 
   -7   10    6      0.24      0.00 
   -6   10    6      1.04      0.00 
   -5   10    6      1.01      0.00 
   -4   10    6     -0.11      0.00 
   -3   10    6     -1.42      0.00 
   -2   10    6     -1.60      0.00 
   -1   10    6     -0.42      0.00 
    0   10    6      1.82      0.00 
    1   10    6      4.52      0.00 
    2   10    6      5.87      0.00 
    3   10    6      4.30      0.00 
    4   10    6      0.63      0.00 
    5   10    6     -2.67      0.00 
    6   10    6     -3.28      0.00 
    7   10    6     -0.93      0.00 
    8   10    6      1.80      0.00 
    9   10    6      2.56      0.00 
   10   10    6      1.86      0.00 
   11   10    6      1.01      0.00 
   12   10    6      0.21      0.00 
   13   10    6     -0.27      0.00 
   14   10    6     -0.24      0.00 
   15   10    6     -0.34      0.00 
   16   10    6     -0.69      0.00 
  -11   11    6     -0.30      0.00 
  -10   11    6      0.09      0.00 
   -9   11    6     -0.02      0.00 
   -8   11    6     -0.65      0.00 
   -7   11    6     -1.13      0.00 
   -6   11    6     -0.96      0.00 
   -5   11    6      0.07      0.00 
   -4   11    6      1.35      0.00 
   -3   11    6      1.50      0.00 
   -2   11    6      0.07      0.00 
   -1   11    6     -2.08      0.00 
    0   11    6     -4.04      0.00 
    1   11    6     -4.78      0.00 
    2   11    6     -3.35      0.00 
    3   11    6     -0.34      0.00 
    4   11    6      2.29      0.00 
    5   11    6      2.80      0.00 
    6   11    6      0.92      0.00 
    7   11    6     -1.35      0.00 
    8   11    6     -1.74      0.00 
    9   11    6     -0.78      0.00 
   10   11    6     -0.47      0.00 
   11   11    6     -0.94      0.00 
   12   11    6     -1.16      0.00 
   13   11    6     -0.95      0.00 
   14   11    6     -0.49      0.00 
   15   11    6      0.14      0.00 
  -11   12    6      0.29      0.00 
  -10   12    6      0.73      0.00 
   -9   12    6      1.25      0.00 
   -8   12    6      1.30      0.00 
   -7   12    6      0.86      0.00 
   -6   12    6      0.21      0.00 
   -5   12    6     -0.54      0.00 
   -4   12    6     -0.78      0.00 
   -3   12    6      0.05      0.00 
   -2   12    6      1.50      0.00 
   -1   12    6      2.61      0.00 
    0   12    6      2.54      0.00 
    1   12    6      0.66      0.00 
    2   12    6     -2.18      0.00 
    3   12    6     -3.78      0.00 
    4   12    6     -2.89      0.00 
    5   12    6     -0.26      0.00 
    6   12    6      2.08      0.00 
    7   12    6      2.24      0.00 
    8   12    6      0.42      0.00 
    9   12    6     -1.04      0.00 
   10   12    6     -0.84      0.00 
   11   12    6      0.21      0.00 
   12   12    6      1.01      0.00 
   13   12    6      1.16      0.00 
   14   12    6      0.75      0.00 
   15   12    6      0.23      0.00 
  -10   13    6     -0.76      0.00 
   -9   13    6     -0.78      0.00 
   -8   13    6     -0.30      0.00 
   -7   13    6      0.14      0.00 
   -6   13    6      0.40      0.00 
   -5   13    6      0.42      0.00 
   -4   13    6     -0.21      0.00 
   -3   13    6     -1.10      0.00 
   -2   13    6     -1.37      0.00 
   -1   13    6     -0.77      0.00 
    0   13    6      0.74      0.00 
    1   13    6      2.91      0.00 
    2   13    6      4.23      0.00 
    3   13    6      3.18      0.00 
    4   13    6      0.36      0.00 
    5   13    6     -2.14      0.00 
    6   13    6     -2.55      0.00 
    7   13    6     -0.86      0.00 
    8   13    6      1.06      0.00 
    9   13    6      1.67      0.00 
   10   13    6      1.27      0.00 
   11   13    6      0.69      0.00 
   12   13    6      0.12      0.00 
   13   13    6     -0.36      0.00 
   14   13    6     -0.53      0.00 
   -9   14    6     -0.47      0.00 
   -8   14    6     -0.75      0.00 
   -7   14    6     -0.72      0.00 
   -6   14    6     -0.55      0.00 
   -5   14    6      0.19      0.00 
   -4   14    6      1.37      0.00 
   -3   14    6      1.75      0.00 
   -2   14    6      0.76      0.00 
   -1   14    6     -0.84      0.00 
    0   14    6     -2.32      0.00 
    1   14    6     -2.89      0.00 
    2   14    6     -1.79      0.00 
    3   14    6      0.35      0.00 
    4   14    6      1.82      0.00 
    5   14    6      1.68      0.00 
    6   14    6      0.29      0.00 
    7   14    6     -1.09      0.00 
    8   14    6     -1.35      0.00 
    9   14    6     -0.79      0.00 
   10   14    6     -0.53      0.00 
   11   14    6     -0.75      0.00 
   12   14    6     -0.78      0.00 
   13   14    6     -0.33      0.00 
   -8   15    6      0.58      0.00 
   -7   15    6      0.68      0.00 
   -6   15    6      0.45      0.00 
   -5   15    6     -0.67      0.00 
   -4   15    6     -1.67      0.00 
   -3   15    6     -1.28      0.00 
   -2   15    6      0.11      0.00 
   -1   15    6      1.45      0.00 
    0   15    6      1.95      0.00 
    1   15    6      0.92      0.00 
    2   15    6     -1.12      0.00 
    3   15    6     -2.23      0.00 
    4   15    6     -1.40      0.00 
    5   15    6      0.38      0.00 
    6   15    6      1.55      0.00 
    7   15    6      1.31      0.00 
    8   15    6      0.13      0.00 
    9   15    6     -0.75      0.00 
   10   15    6     -0.64      0.00 
   11   15    6      0.00      0.00 
   12   15    6      0.41      0.00 
   -7   16    6     -0.34      0.00 
   -6   16    6     -0.35      0.00 
   -5   16    6     -0.12      0.00 
   -4   16    6     -0.39      0.00 
   -3   16    6     -1.07      0.00 
   -2   16    6     -1.41      0.00 
   -1   16    6     -1.19      0.00 
    0   16    6     -0.26      0.00 
    1   16    6      1.36      0.00 
    2   16    6      2.53      0.00 
    3   16    6      2.06      0.00 
    4   16    6      0.36      0.00 
    5   16    6     -1.08      0.00 
    6   16    6     -1.27      0.00 
    7   16    6     -0.36      0.00 
    8   16    6      0.60      0.00 
    9   16    6      0.91      0.00 
   10   16    6      0.69      0.00 
   11   16    6      0.35      0.00 
   -6   17    6      0.15      0.00 
   -5   17    6      1.03      0.00 
   -4   17    6      2.12      0.00 
   -3   17    6      2.26      0.00 
   -2   17    6      1.20      0.00 
   -1   17    6     -0.28      0.00 
    0   17    6     -1.53      0.00 
    1   17    6     -2.16      0.00 
    2   17    6     -1.76      0.00 
    3   17    6     -0.61      0.00 
    4   17    6      0.38      0.00 
    5   17    6      0.60      0.00 
    6   17    6      0.25      0.00 
    7   17    6     -0.01      0.00 
    8   17    6      0.09      0.00 
    9   17    6      0.17      0.00 
   10   17    6      0.01      0.00 
   -4   18    6     -1.12      0.00 
   -3   18    6     -0.88      0.00 
   -2   18    6      0.17      0.00 
   -1   18    6      1.09      0.00 
    0   18    6      1.26      0.00 
    1   18    6      0.58      0.00 
    2   18    6     -0.50      0.00 
    3   18    6     -1.12      0.00 
    4   18    6     -0.73      0.00 
    5   18    6      0.21      0.00 
    6   18    6      0.58      0.00 
    7   18    6      0.07      0.00 
    8   18    6     -0.44      0.00 
   -1   19    6     -0.39      0.00 
    0   19    6     -0.06      0.00 
    1   19    6      0.56      0.00 
    2   19    6      1.18      0.00 
    3   19    6      1.08      0.00 
    4   19    6      0.03      0.00 
    1  -15    7      0.23      0.00 
    2  -15    7     -0.31      0.00 
    3  -15    7     -0.67      0.00 
    4  -15    7     -0.59      0.00 
    5  -15    7     -0.44      0.00 
   -3  -14    7     -0.48      0.00 
   -2  -14    7     -0.90      0.00 
   -1  -14    7     -1.01      0.00 
    0  -14    7     -0.73      0.00 
    1  -14    7     -0.15      0.00 
    2  -14    7      0.64      0.00 
    3  -14    7      1.12      0.00 
    4  -14    7      0.90      0.00 
    5  -14    7      0.37      0.00 
    6  -14    7     -0.09      0.00 
    7  -14    7     -0.16      0.00 
    8  -14    7      0.37      0.00 
   -5  -13    7     -0.52      0.00 
   -4  -13    7     -0.18      0.00 
   -3  -13    7      0.65      0.00 
   -2  -13    7      1.09      0.00 
   -1  -13    7      0.72      0.00 
    0  -13    7      0.23      0.00 
    1  -13    7      0.04      0.00 
    2  -13    7      0.09      0.00 
    3  -13    7      0.49      0.00 
    4  -13    7      0.88      0.00 
    5  -13    7      0.76      0.00 
    6  -13    7      0.17      0.00 
    7  -13    7     -0.67      0.00 
    8  -13    7     -1.24      0.00 
    9  -13    7     -0.72      0.00 
   10  -13    7      0.39      0.00 
   -6  -12    7      0.08      0.00 
   -5  -12    7      0.55      0.00 
   -4  -12    7      0.48      0.00 
   -3  -12    7      0.20      0.00 
   -2  -12    7      0.55      0.00 
   -1  -12    7      1.09      0.00 
    0  -12    7      0.87      0.00 
    1  -12    7     -0.16      0.00 
    2  -12    7     -1.68      0.00 
    3  -12    7     -2.84      0.00 
    4  -12    7     -2.45      0.00 
    5  -12    7     -0.71      0.00 
    6  -12    7      0.89      0.00 
    7  -12    7      1.45      0.00 
    8  -12    7      0.94      0.00 
    9  -12    7     -0.13      0.00 
   10  -12    7     -0.59      0.00 
   11  -12    7     -0.12      0.00 
   12  -12    7      0.21      0.00 
   -7  -11    7      1.37      0.00 
   -6  -11    7      1.13      0.00 
   -5  -11    7      0.63      0.00 
   -4  -11    7      0.18      0.00 
   -3  -11    7     -0.84      0.00 
   -2  -11    7     -2.12      0.00 
   -1  -11    7     -2.27      0.00 
    0  -11    7     -1.00      0.00 
    1  -11    7      0.97      0.00 
    2  -11    7      2.67      0.00 
    3  -11    7      2.73      0.00 
    4  -11    7      0.78      0.00 
    5  -11    7     -1.26      0.00 
    6  -11    7     -1.56      0.00 
    7  -11    7     -0.43      0.00 
    8  -11    7      0.87      0.00 
    9  -11    7      1.19      0.00 
   10  -11    7      0.15      0.00 
   11  -11    7     -1.00      0.00 
   12  -11    7     -0.87      0.00 
   13  -11    7     -0.08      0.00 
   -8  -10    7     -0.51      0.00 
   -7  -10    7     -1.23      0.00 
   -6  -10    7     -1.51      0.00 
   -5  -10    7     -1.52      0.00 
   -4  -10    7     -0.84      0.00 
   -3  -10    7      0.71      0.00 
   -2  -10    7      1.75      0.00 
   -1  -10    7      1.15      0.00 
    0  -10    7     -0.36      0.00 
    1  -10    7     -1.46      0.00 
    2  -10    7     -1.10      0.00 
    3  -10    7      0.92      0.00 
    4  -10    7      2.80      0.00 
    5  -10    7      2.38      0.00 
    6  -10    7      0.06      0.00 
    7  -10    7     -2.10      0.00 
    8  -10    7     -2.77      0.00 
    9  -10    7     -1.68      0.00 
   10  -10    7      0.25      0.00 
   11  -10    7      1.17      0.00 
   12  -10    7      0.68      0.00 
   13  -10    7      0.15      0.00 
   14  -10    7      0.25      0.00 
   -9   -9    7     -0.73      0.00 
   -8   -9    7     -0.50      0.00 
   -7   -9    7     -0.18      0.00 
   -6   -9    7      0.35      0.00 
   -5   -9    7      0.88      0.00 
   -4   -9    7      0.68      0.00 
   -3   -9    7      0.12      0.00 
   -2   -9    7      0.41      0.00 
   -1   -9    7      1.28      0.00 
    0   -9    7      1.23      0.00 
    1   -9    7     -0.55      0.00 
    2   -9    7     -3.50      0.00 
    3   -9    7     -5.51      0.00 
    4   -9    7     -4.34      0.00 
    5   -9    7     -0.61      0.00 
    6   -9    7      2.58      0.00 
    7   -9    7      3.45      0.00 
    8   -9    7      2.44      0.00 
    9   -9    7      0.69      0.00 
   10   -9    7     -0.45      0.00 
   11   -9    7     -0.26      0.00 
   12   -9    7      0.21      0.00 
   13   -9    7     -0.15      0.00 
   14   -9    7     -0.70      0.00 
   15   -9    7     -0.59      0.00 
  -10   -8    7      0.51      0.00 
   -9   -8    7      0.69      0.00 
   -8   -8    7      1.00      0.00 
   -7   -8    7      1.34      0.00 
   -6   -8    7      1.06      0.00 
   -5   -8    7      0.30      0.00 
   -4   -8    7     -0.48      0.00 
   -3   -8    7     -1.60      0.00 
   -2   -8    7     -2.87      0.00 
   -1   -8    7     -2.64      0.00 
    0   -8    7      0.14      0.00 
    1   -8    7      4.32      0.00 
    2   -8    7      7.14      0.00 
    3   -8    7      6.09      0.00 
    4   -8    7      1.70      0.00 
    5   -8    7     -2.29      0.00 
    6   -8    7     -2.99      0.00 
    7   -8    7     -1.16      0.00 
    8   -8    7      0.88      0.00 
    9   -8    7      1.66      0.00 
   10   -8    7      0.90      0.00 
   11   -8    7     -0.33      0.00 
   12   -8    7     -0.59      0.00 
   13   -8    7     -0.02      0.00 
   14   -8    7      0.20      0.00 
   15   -8    7      0.04      0.00 
  -11   -7    7     -0.38      0.00 
  -10   -7    7     -0.34      0.00 
   -9   -7    7     -0.22      0.00 
   -8   -7    7     -0.62      0.00 
   -7   -7    7     -1.18      0.00 
   -6   -7    7     -1.25      0.00 
   -5   -7    7     -0.77      0.00 
   -4   -7    7      0.38      0.00 
   -3   -7    7      2.20      0.00 
   -2   -7    7      3.14      0.00 
   -1   -7    7      1.50      0.00 
    0   -7    7     -1.96      0.00 
    1   -7    7     -4.25      0.00 
    2   -7    7     -2.98      0.00 
    3   -7    7      0.92      0.00 
    4   -7    7      3.69      0.00 
    5   -7    7      2.66      0.00 
    6   -7    7     -0.98      0.00 
    7   -7    7     -4.05      0.00 
    8   -7    7     -4.78      0.00 
    9   -7    7     -3.34      0.00 
   10   -7    7     -1.12      0.00 
   11   -7    7      0.19      0.00 
   12   -7    7      0.27      0.00 
   13   -7    7      0.27      0.00 
   14   -7    7      0.61      0.00 
   15   -7    7      0.45      0.00 
   16   -7    7     -0.20      0.00 
  -11   -6    7      0.11      0.00 
  -10   -6    7     -0.53      0.00 
   -9   -6    7     -0.83      0.00 
   -8   -6    7     -0.47      0.00 
   -7   -6    7      0.03      0.00 
   -6   -6    7      0.43      0.00 
   -5   -6    7      0.69      0.00 
   -4   -6    7      0.33      0.00 
   -3   -6    7     -0.44      0.00 
   -2   -6    7     -0.36      0.00 
   -1   -6    7      0.69      0.00 
    0   -6    7      0.35      0.00 
    1   -6    7     -3.45      0.00 
    2   -6    7     -8.82      0.00 
    3   -6    7    -10.81      0.00 
    4   -6    7     -6.70      0.00 
    5   -6    7      0.71      0.00 
    6   -6    7      6.20      0.00 
    7   -6    7      7.20      0.00 
    8   -6    7      4.91      0.00 
    9   -6    7      1.92      0.00 
   10   -6    7      0.06      0.00 
   11   -6    7     -0.33      0.00 
   12   -6    7     -0.17      0.00 
   13   -6    7     -0.30      0.00 
   14   -6    7     -0.37      0.00 
   15   -6    7      0.01      0.00 
   16   -6    7      0.29      0.00 
  -12   -5    7      0.20      0.00 
  -11   -5    7      0.94      0.00 
  -10   -5    7      1.69      0.00 
   -9   -5    7      1.74      0.00 
   -8   -5    7      1.30      0.00 
   -7   -5    7      0.93      0.00 
   -6   -5    7      0.50      0.00 
   -5   -5    7     -0.22      0.00 
   -4   -5    7     -1.01      0.00 
   -3   -5    7     -1.91      0.00 
   -2   -5    7     -2.65      0.00 
   -1   -5    7     -1.23      0.00 
    0   -5    7      4.27      0.00 
    1   -5    7     11.78      0.00 
    2   -5    7     15.39      0.00 
    3   -5    7     11.48      0.00 
    4   -5    7      3.00      0.00 
    5   -5    7     -3.77      0.00 
    6   -5    7     -5.24      0.00 
    7   -5    7     -2.51      0.00 
    8   -5    7      0.83      0.00 
    9   -5    7      2.17      0.00 
   10   -5    7      1.55      0.00 
   11   -5    7      0.48      0.00 
   12   -5    7     -0.09      0.00 
   13   -5    7     -0.34      0.00 
   14   -5    7     -0.64      0.00 
   15   -5    7     -0.68      0.00 
   16   -5    7     -0.19      0.00 
   17   -5    7      0.23      0.00 
  -12   -4    7     -0.75      0.00 
  -11   -4    7     -1.17      0.00 
  -10   -4    7     -1.22      0.00 
   -9   -4    7     -0.90      0.00 
   -8   -4    7     -0.78      0.00 
   -7   -4    7     -0.99      0.00 
   -6   -4    7     -1.03      0.00 
   -5   -4    7     -0.53      0.00 
   -4   -4    7      0.68      0.00 
   -3   -4    7      2.44      0.00 
   -2   -4    7      3.12      0.00 
   -1   -4    7      0.28      0.00 
    0   -4    7     -5.32      0.00 
    1   -4    7     -8.37      0.00 
    2   -4    7     -5.14      0.00 
    3   -4    7      1.09      0.00 
    4   -4    7      3.90      0.00 
    5   -4    7      1.14      0.00 
    6   -4    7     -4.20      0.00 
    7   -4    7     -7.83      0.00 
    8   -4    7     -7.58      0.00 
    9   -4    7     -4.42      0.00 
   10   -4    7     -0.97      0.00 
   11   -4    7      1.05      0.00 
   12   -4    7      1.63      0.00 
   13   -4    7      1.46      0.00 
   14   -4    7      1.06      0.00 
   15   -4    7      0.49      0.00 
   16   -4    7     -0.08      0.00 
   17   -4    7     -0.20      0.00 
  -12   -3    7      0.41      0.00 
  -11   -3    7     -0.07      0.00 
  -10   -3    7     -0.77      0.00 
   -9   -3    7     -1.05      0.00 
   -8   -3    7     -0.55      0.00 
   -7   -3    7      0.29      0.00 
   -6   -3    7      0.81      0.00 
   -5   -3    7      0.73      0.00 
   -4   -3    7     -0.15      0.00 
   -3   -3    7     -1.38      0.00 
   -2   -3    7     -1.50      0.00 
   -1   -3    7     -0.40      0.00 
    0   -3    7     -1.38      0.00 
    1   -3    7     -7.18      0.00 
    2   -3    7    -13.99      0.00 
    3   -3    7    -14.33      0.00 
    4   -3    7     -6.17      0.00 
    5   -3    7      4.90      0.00 
    6   -3    7     11.85      0.00 
    7   -3    7     11.78      0.00 
    8   -3    7      6.82      0.00 
    9   -3    7      1.30      0.00 
   10   -3    7     -2.11      0.00 
   11   -3    7     -3.31      0.00 
   12   -3    7     -2.92      0.00 
   13   -3    7     -1.63      0.00 
   14   -3    7     -0.37      0.00 
   15   -3    7      0.33      0.00 
   16   -3    7      0.44      0.00 
   17   -3    7      0.14      0.00 
  -13   -2    7     -0.28      0.00 
  -12   -2    7      0.25      0.00 
  -11   -2    7      1.04      0.00 
  -10   -2    7      1.66      0.00 
   -9   -2    7      1.64      0.00 
   -8   -2    7      1.03      0.00 
   -7   -2    7      0.40      0.00 
   -6   -2    7      0.17      0.00 
   -5   -2    7      0.30      0.00 
   -4   -2    7      0.43      0.00 
   -3   -2    7      0.05      0.00 
   -2   -2    7     -0.23      0.00 
   -1   -2    7      2.36      0.00 
    0   -2    7      9.93      0.00 
    1   -2    7     18.88      0.00 
    2   -2    7     21.36      0.00 
    3   -2    7     14.19      0.00 
    4   -2    7      2.85      0.00 
    5   -2    7     -4.92      0.00 
    6   -2    7     -5.98      0.00 
    7   -2    7     -2.36      0.00 
    8   -2    7      1.74      0.00 
    9   -2    7      3.56      0.00 
   10   -2    7      3.33      0.00 
   11   -2    7      2.29      0.00 
   12   -2    7      1.00      0.00 
   13   -2    7     -0.09      0.00 
   14   -2    7     -0.64      0.00 
   15   -2    7     -0.77      0.00 
   16   -2    7     -0.56      0.00 
   17   -2    7     -0.15      0.00 
   18   -2    7      0.06      0.00 
  -13   -1    7     -0.13      0.00 
  -12   -1    7     -0.49      0.00 
  -11   -1    7     -0.59      0.00 
  -10   -1    7     -0.54      0.00 
   -9   -1    7     -0.31      0.00 
   -8   -1    7     -0.16      0.00 
   -7   -1    7     -0.60      0.00 
   -6   -1    7     -1.60      0.00 
   -5   -1    7     -2.11      0.00 
   -4   -1    7     -1.07      0.00 
   -3   -1    7      0.87      0.00 
   -2   -1    7      0.91      0.00 
   -1   -1    7     -3.33      0.00 
    0   -1    7     -9.85      0.00 
    1   -1    7    -12.60      0.00 
    2   -1    7     -8.38      0.00 
    3   -1    7     -1.76      0.00 
    4   -1    7      0.24      0.00 
    5   -1    7     -3.59      0.00 
    6   -1    7     -8.72      0.00 
    7   -1    7    -10.58      0.00 
    8   -1    7     -8.16      0.00 
    9   -1    7     -3.66      0.00 
   10   -1    7      0.32      0.00 
   11   -1    7      2.71      0.00 
   12   -1    7      3.28      0.00 
   13   -1    7      2.29      0.00 
   14   -1    7      0.99      0.00 
   15   -1    7      0.33      0.00 
   16   -1    7      0.10      0.00 
   17   -1    7      0.01      0.00 
   18   -1    7      0.10      0.00 
  -13    0    7      0.53      0.00 
  -12    0    7      0.21      0.00 
  -11    0    7     -0.36      0.00 
  -10    0    7     -0.82      0.00 
   -9    0    7     -1.05      0.00 
   -8    0    7     -0.60      0.00 
   -7    0    7      0.88      0.00 
   -6    0    7      2.51      0.00 
   -5    0    7      2.51      0.00 
   -4    0    7      0.51      0.00 
   -3    0    7     -1.37      0.00 
   -2    0    7     -0.95      0.00 
   -1    0    7      0.74      0.00 
    0    0    7     -0.19      0.00 
    1    0    7     -5.65      0.00 
    2    0    7    -11.29      0.00 
    3    0    7    -10.03      0.00 
    4    0    7     -0.69      0.00 
    5    0    7     10.06      0.00 
    6    0    7     14.91      0.00 
    7    0    7     12.23      0.00 
    8    0    7      5.51      0.00 
    9    0    7     -0.93      0.00 
   10    0    7     -4.99      0.00 
   11    0    7     -6.29      0.00 
   12    0    7     -5.02      0.00 
   13    0    7     -2.44      0.00 
   14    0    7     -0.42      0.00 
   15    0    7      0.42      0.00 
   16    0    7      0.60      0.00 
   17    0    7      0.43      0.00 
   18    0    7      0.14      0.00 
  -13    1    7     -0.21      0.00 
  -12    1    7      0.26      0.00 
  -11    1    7      0.65      0.00 
  -10    1    7      0.90      0.00 
   -9    1    7      0.78      0.00 
   -8    1    7     -0.09      0.00 
   -7    1    7     -1.24      0.00 
   -6    1    7     -1.31      0.00 
   -5    1    7      0.12      0.00 
   -4    1    7      1.49      0.00 
   -3    1    7      1.22      0.00 
   -2    1    7      0.58      0.00 
   -1    1    7      2.82      0.00 
    0    1    7      9.27      0.00 
    1    1    7     16.58      0.00 
    2    1    7     18.39      0.00 
    3    1    7     11.80      0.00 
    4    1    7      1.56      0.00 
    5    1    7     -4.90      0.00 
    6    1    7     -5.03      0.00 
    7    1    7     -1.62      0.00 
    8    1    7      1.88      0.00 
    9    1    7      3.97      0.00 
   10    1    7      4.45      0.00 
   11    1    7      3.38      0.00 
   12    1    7      1.44      0.00 
   13    1    7      0.01      0.00 
   14    1    7     -0.44      0.00 
   15    1    7     -0.60      0.00 
   16    1    7     -0.73      0.00 
   17    1    7     -0.60      0.00 
   18    1    7     -0.34      0.00 
  -13    2    7     -0.31      0.00 
  -12    2    7     -0.36      0.00 
  -11    2    7     -0.17      0.00 
  -10    2    7      0.09      0.00 
   -9    2    7      0.58      0.00 
   -8    2    7      1.08      0.00 
   -7    2    7      0.60      0.00 
   -6    2    7     -1.23      0.00 
   -5    2    7     -2.69      0.00 
   -4    2    7     -1.71      0.00 
   -3    2    7      0.58      0.00 
   -2    2    7      0.52      0.00 
   -1    2    7     -3.46      0.00 
    0    2    7     -8.98      0.00 
    1    2    7    -11.83      0.00 
    2    2    7     -9.62      0.00 
    3    2    7     -4.98      0.00 
    4    2    7     -3.23      0.00 
    5    2    7     -5.71      0.00 
    6    2    7     -8.41      0.00 
    7    2    7     -8.00      0.00 
    8    2    7     -5.06      0.00 
    9    2    7     -1.55      0.00 
   10    2    7      1.60      0.00 
   11    2    7      3.78      0.00 
   12    2    7      4.01      0.00 
   13    2    7      2.39      0.00 
   14    2    7      0.64      0.00 
   15    2    7      0.02      0.00 
   16    2    7      0.00      0.00 
   17    2    7     -0.10      0.00 
   18    2    7     -0.17      0.00 
  -13    3    7      0.22      0.00 
  -12    3    7      0.14      0.00 
  -11    3    7     -0.23      0.00 
  -10    3    7     -0.74      0.00 
   -9    3    7     -1.05      0.00 
   -8    3    7     -0.66      0.00 
   -7    3    7      0.57      0.00 
   -6    3    7      1.66      0.00 
   -5    3    7      0.88      0.00 
   -4    3    7     -1.56      0.00 
   -3    3    7     -2.68      0.00 
   -2    3    7     -0.72      0.00 
   -1    3    7      2.30      0.00 
    0    3    7      3.06      0.00 
    1    3    7      0.28      0.00 
    2    3    7     -3.70      0.00 
    3    3    7     -3.97      0.00 
    4    3    7      1.36      0.00 
    5    3    7      7.71      0.00 
    6    3    7      9.64      0.00 
    7    3    7      6.77      0.00 
    8    3    7      1.86      0.00 
    9    3    7     -3.06      0.00 
   10    3    7     -6.59      0.00 
   11    3    7     -7.30      0.00 
   12    3    7     -5.08      0.00 
   13    3    7     -1.93      0.00 
   14    3    7      0.00      0.00 
   15    3    7      0.50      0.00 
   16    3    7      0.61      0.00 
   17    3    7      0.75      0.00 
   18    3    7      0.66      0.00 
  -13    4    7      0.02      0.00 
  -12    4    7     -0.03      0.00 
  -11    4    7      0.15      0.00 
  -10    4    7      0.39      0.00 
   -9    4    7      0.20      0.00 
   -8    4    7     -0.42      0.00 
   -7    4    7     -0.66      0.00 
   -6    4    7      0.46      0.00 
   -5    4    7      2.64      0.00 
   -4    4    7      3.56      0.00 
   -3    4    7      1.65      0.00 
   -2    4    7     -0.98      0.00 
   -1    4    7     -1.00      0.00 
    0    4    7      2.52      0.00 
    1    4    7      7.84      0.00 
    2    4    7     11.07      0.00 
    3    4    7      9.00      0.00 
    4    4    7      3.46      0.00 
    5    4    7     -0.60      0.00 
    6    4    7     -1.45      0.00 
    7    4    7     -0.51      0.00 
    8    4    7      1.44      0.00 
    9    4    7      3.75      0.00 
   10    4    7      4.63      0.00 
   11    4    7      3.23      0.00 
   12    4    7      0.99      0.00 
   13    4    7     -0.24      0.00 
   14    4    7     -0.20      0.00 
   15    4    7      0.04      0.00 
   16    4    7     -0.17      0.00 
   17    4    7     -0.47      0.00 
   18    4    7     -0.46      0.00 
  -13    5    7     -0.16      0.00 
  -12    5    7     -0.24      0.00 
  -11    5    7     -0.19      0.00 
  -10    5    7      0.20      0.00 
   -9    5    7      0.69      0.00 
   -8    5    7      0.66      0.00 
   -7    5    7     -0.22      0.00 
   -6    5    7     -1.62      0.00 
   -5    5    7     -2.17      0.00 
   -4    5    7     -0.56      0.00 
   -3    5    7      1.80      0.00 
   -2    5    7      1.80      0.00 
   -1    5    7     -1.24      0.00 
    0    5    7     -5.43      0.00 
    1    5    7     -8.42      0.00 
    2    5    7     -8.32      0.00 
    3    5    7     -5.59      0.00 
    4    5    7     -3.27      0.00 
    5    5    7     -2.62      0.00 
    6    5    7     -2.11      0.00 
    7    5    7     -1.28      0.00 
    8    5    7     -0.76      0.00 
    9    5    7      0.06      0.00 
   10    5    7      1.67      0.00 
   11    5    7      2.88      0.00 
   12    5    7      2.49      0.00 
   13    5    7      0.83      0.00 
   14    5    7     -0.70      0.00 
   15    5    7     -0.96      0.00 
   16    5    7     -0.29      0.00 
   17    5    7      0.18      0.00 
   18    5    7      0.18      0.00 
  -13    6    7      0.44      0.00 
  -12    6    7      0.67      0.00 
  -11    6    7      0.22      0.00 
  -10    6    7     -0.66      0.00 
   -9    6    7     -0.83      0.00 
   -8    6    7     -0.01      0.00 
   -7    6    7      0.76      0.00 
   -6    6    7      0.41      0.00 
   -5    6    7     -1.40      0.00 
   -4    6    7     -3.46      0.00 
   -3    6    7     -3.35      0.00 
   -2    6    7     -0.59      0.00 
   -1    6    7      2.39      0.00 
    0    6    7      3.32      0.00 
    1    6    7      1.65      0.00 
    2    6    7     -1.55      0.00 
    3    6    7     -3.61      0.00 
    4    6    7     -2.95      0.00 
    5    6    7     -1.09      0.00 
    6    6    7      0.25      0.00 
    7    6    7      0.72      0.00 
    8    6    7     -0.39      0.00 
    9    6    7     -3.00      0.00 
   10    6    7     -4.87      0.00 
   11    6    7     -4.33      0.00 
   12    6    7     -2.14      0.00 
   13    6    7      0.06      0.00 
   14    6    7      1.05      0.00 
   15    6    7      0.59      0.00 
   16    6    7     -0.19      0.00 
   17    6    7     -0.30      0.00 
   18    6    7     -0.10      0.00 
  -12    7    7     -0.36      0.00 
  -11    7    7      0.51      0.00 
  -10    7    7      0.99      0.00 
   -9    7    7      0.29      0.00 
   -8    7    7     -0.62      0.00 
   -7    7    7     -0.39      0.00 
   -6    7    7      1.22      0.00 
   -5    7    7      3.19      0.00 
   -4    7    7      3.57      0.00 
   -3    7    7      1.63      0.00 
   -2    7    7     -0.58      0.00 
   -1    7    7     -0.60      0.00 
    0    7    7      1.88      0.00 
    1    7    7      5.68      0.00 
    2    7    7      8.64      0.00 
    3    7    7      8.56      0.00 
    4    7    7      5.60      0.00 
    5    7    7      1.72      0.00 
    6    7    7     -1.42      0.00 
    7    7    7     -2.24      0.00 
    8    7    7     -0.21      0.00 
    9    7    7      2.36      0.00 
   10    7    7      3.01      0.00 
   11    7    7      2.04      0.00 
   12    7    7      0.78      0.00 
   13    7    7      0.04      0.00 
   14    7    7      0.22      0.00 
   15    7    7      0.71      0.00 
   16    7    7      0.52      0.00 
   17    7    7      0.00      0.00 
  -12    8    7     -0.47      0.00 
  -11    8    7     -1.07      0.00 
  -10    8    7     -0.65      0.00 
   -9    8    7      0.26      0.00 
   -8    8    7      0.37      0.00 
   -7    8    7     -0.54      0.00 
   -6    8    7     -1.68      0.00 
   -5    8    7     -1.88      0.00 
   -4    8    7     -0.46      0.00 
   -3    8    7      1.27      0.00 
   -2    8    7      1.16      0.00 
   -1    8    7     -1.04      0.00 
    0    8    7     -4.04      0.00 
    1    8    7     -6.50      0.00 
    2    8    7     -6.91      0.00 
    3    8    7     -4.59      0.00 
    4    8    7     -0.78      0.00 
    5    8    7      2.55      0.00 
    6    8    7      3.64      0.00 
    7    8    7      2.03      0.00 
    8    8    7     -0.10      0.00 
    9    8    7     -0.46      0.00 
   10    8    7      0.16      0.00 
   11    8    7      0.15      0.00 
   12    8    7     -0.36      0.00 
   13    8    7     -0.97      0.00 
   14    8    7     -1.50      0.00 
   15    8    7     -1.22      0.00 
   16    8    7     -0.23      0.00 
   17    8    7      0.27      0.00 
  -12    9    7      0.49      0.00 
  -11    9    7      0.37      0.00 
  -10    9    7     -0.09      0.00 
   -9    9    7     -0.03      0.00 
   -8    9    7      0.63      0.00 
   -7    9    7      1.11      0.00 
   -6    9    7      0.81      0.00 
   -5    9    7     -0.46      0.00 
   -4    9    7     -2.01      0.00 
   -3    9    7     -2.31      0.00 
   -2    9    7     -0.89      0.00 
   -1    9    7      1.15      0.00 
    0    9    7      2.64      0.00 
    1    9    7      2.57      0.00 
    2    9    7      0.40      0.00 
    3    9    7     -2.71      0.00 
    4    9    7     -4.60      0.00 
    5    9    7     -3.98      0.00 
    6    9    7     -1.15      0.00 
    7    9    7      1.50      0.00 
    8    9    7      1.32      0.00 
    9    9    7     -0.87      0.00 
   10    9    7     -2.03      0.00 
   11    9    7     -1.42      0.00 
   12    9    7     -0.20      0.00 
   13    9    7      0.88      0.00 
   14    9    7      1.30      0.00 
   15    9    7      0.83      0.00 
   16    9    7      0.30      0.00 
   17    9    7      0.21      0.00 
  -11   10    7      0.52      0.00 
  -10   10    7      0.31      0.00 
   -9   10    7     -0.49      0.00 
   -8   10    7     -0.95      0.00 
   -7   10    7     -0.51      0.00 
   -6   10    7      0.57      0.00 
   -5   10    7      1.53      0.00 
   -4   10    7      1.51      0.00 
   -3   10    7      0.45      0.00 
   -2   10    7     -0.67      0.00 
   -1   10    7     -1.10      0.00 
    0   10    7     -0.52      0.00 
    1   10    7      1.65      0.00 
    2   10    7      4.73      0.00 
    3   10    7      6.30      0.00 
    4   10    7      4.71      0.00 
    5   10    7      0.81      0.00 
    6   10    7     -2.69      0.00 
    7   10    7     -3.11      0.00 
    8   10    7     -0.71      0.00 
    9   10    7      1.54      0.00 
   10   10    7      2.04      0.00 
   11   10    7      1.62      0.00 
   12   10    7      0.95      0.00 
   13   10    7      0.20      0.00 
   14   10    7     -0.15      0.00 
   15   10    7     -0.24      0.00 
   16   10    7     -0.49      0.00 
  -11   11    7     -0.51      0.00 
  -10   11    7     -0.25      0.00 
   -9   11    7      0.02      0.00 
   -8   11    7     -0.14      0.00 
   -7   11    7     -0.65      0.00 
   -6   11    7     -1.07      0.00 
   -5   11    7     -0.79      0.00 
   -4   11    7      0.36      0.00 
   -3   11    7      1.42      0.00 
   -2   11    7      1.33      0.00 
   -1   11    7      0.13      0.00 
    0   11    7     -1.84      0.00 
    1   11    7     -4.08      0.00 
    2   11    7     -5.06      0.00 
    3   11    7     -3.52      0.00 
    4   11    7     -0.22      0.00 
    5   11    7      2.63      0.00 
    6   11    7      2.96      0.00 
    7   11    7      0.79      0.00 
    8   11    7     -1.20      0.00 
    9   11    7     -1.18      0.00 
   10   11    7     -0.46      0.00 
   11   11    7     -0.52      0.00 
   12   11    7     -0.93      0.00 
   13   11    7     -1.05      0.00 
   14   11    7     -0.86      0.00 
   15   11    7     -0.43      0.00 
   16   11    7      0.02      0.00
[truncated: 980,741 more chars]
